# Supplementary material for: Comparative Transcriptome Analysis Shows Conserved Metabolic Regulation during Production of Secondary Metabolites in Filamentous Fungi
Source: mSystems. 2019 Apr 16;4(2):e00012-19. doi: 10.1128/mSystems.00012-19 (PMC6469955; doi:10.1128/mSystems.00012-19)
Supplement: TABLE S1 [file mSystems.00012-19-st001.xlsx]

## Sheet: P. flavigenum (GO)
Name	Genes (total)	Genes (up)	Genes (down)	P adjusted (up)	P adjusted (down)
GO:0046857:oxidoreductase activity, acting on other nitrogenous compounds as donors, with NAD or NADP as acceptor	1	1	0	1.165e-97	1
GO:0042128:nitrate assimilation	2	2	0	5.3804e-67	1
GO:0033897:ribonuclease T2 activity	1	1	0	5.3298e-62	1
GO:0030151:molybdenum ion binding	7	6	1	2.876e-37	1
GO:0003723:RNA binding	66	56	10	1.0263e-34	1
GO:0003735:structural constituent of ribosome	89	88	1	3.0831e-27	1
GO:0005840:ribosome	86	84	1	9.2796e-27	1
GO:0006412:translation	89	87	2	3.1683e-25	1
GO:0004768:stearoyl-CoA 9-desaturase activity	2	2	0	1.3949e-23	1
GO:0009055:electron carrier activity	14	9	5	1.1495e-21	1
GO:0004602:glutathione peroxidase activity	1	1	0	5.4435e-21	1
GO:0016020:membrane	270	156	107	9.3289e-20	1
GO:0003676:nucleic acid binding	243	157	66	3.7426e-19	1
GO:0005215:transporter activity	16	10	5	1.337e-17	1
GO:0005622:intracellular	105	82	21	4.192e-15	1
GO:0004851:uroporphyrin-III C-methyltransferase activity	1	1	0	3.174e-14	1
GO:0003899:DNA-directed 5'-3' RNA polymerase activity	22	21	1	7.9481e-14	1
GO:0006364:rRNA processing	11	11	0	3.3769e-13	1
GO:0051536:iron-sulfur cluster binding	19	11	8	1.2011e-12	1
GO:0006810:transport	126	75	49	4.965e-12	1
GO:0003743:translation initiation factor activity	16	14	2	6.1223e-12	1
GO:0050660:flavin adenine dinucleotide binding	106	52	54	8.3472e-11	1
GO:0006413:translational initiation	12	10	2	1.7979e-10	1
GO:0005488:binding	111	75	36	2.8035e-10	1
GO:0042254:ribosome biogenesis	10	10	0	3.7786e-09	1
GO:0016114:terpenoid biosynthetic process	2	2	0	1.0204e-08	1
GO:0001522:pseudouridine synthesis	9	9	0	8.1313e-08	1
GO:0008812:choline dehydrogenase activity	21	11	10	9.9974e-08	1
GO:0006066:alcohol metabolic process	22	12	10	1.1376e-07	1
GO:0008757:S-adenosylmethionine-dependent methyltransferase activity	3	2	1	1.2657e-07	1
GO:0019354:siroheme biosynthetic process	2	2	0	1.7421e-07	1
GO:0043115:precorrin-2 dehydrogenase activity	2	2	0	1.7421e-07	1
GO:0004129:cytochrome-c oxidase activity	7	7	0	1.9785e-07	1
GO:0006633:fatty acid biosynthetic process	21	13	8	1.9797e-07	1
GO:0004750:ribulose-phosphate 3-epimerase activity	1	1	0	3.0809e-07	1
GO:0016857:racemase and epimerase activity, acting on carbohydrates and derivatives	2	1	0	3.0809e-07	1
GO:0005783:endoplasmic reticulum	9	6	3	3.6651e-07	1
GO:0005524:ATP binding	468	261	193	3.702e-07	1
GO:0032040:small-subunit processome	7	7	0	4.6879e-07	1
GO:0004650:polygalacturonase activity	5	2	3	5.689e-07	1
GO:0008033:tRNA processing	11	11	0	2.0061e-06	1
GO:0005730:nucleolus	5	5	0	5.0966e-06	1
GO:0008810:cellulase activity	4	4	0	9.0107e-06	1
GO:0005525:GTP binding	77	60	16	1.0782e-05	1
GO:0005381:iron ion transmembrane transporter activity	1	1	0	1.0782e-05	1
GO:0006827:high-affinity iron ion transmembrane transport	1	1	0	1.0782e-05	1
GO:0033573:high-affinity iron permease complex	1	1	0	1.0782e-05	1
GO:0003885:D-arabinono-1,4-lactone oxidase activity	3	3	0	1.6087e-05	1
GO:0004557:alpha-galactosidase activity	1	1	0	2.4626e-05	1
GO:0003989:acetyl-CoA carboxylase activity	1	1	0	2.4626e-05	1
GO:0006396:RNA processing	18	14	4	2.4721e-05	1
GO:0005515:protein binding	502	284	209	3.041e-05	1
GO:0003774:motor activity	5	5	0	5.0503e-05	1
GO:0016459:myosin complex	5	5	0	5.0503e-05	1
GO:0004540:ribonuclease activity	5	4	1	5.3665e-05	1
GO:0004521:endoribonuclease activity	2	1	1	0.00010115	1
GO:0005739:mitochondrion	13	10	2	0.00018492	1
GO:0015986:ATP synthesis coupled proton transport	7	7	0	0.00018492	1
GO:0045454:cell redox homeostasis	14	10	4	0.00021896	1
GO:0004318:enoyl-[acyl-carrier-protein] reductase (NADH) activity	1	1	0	0.00045159	1
GO:0008272:sulfate transport	6	5	1	0.00046534	1
GO:0015116:sulfate transmembrane transporter activity	6	5	1	0.00046534	1
GO:0009451:RNA modification	6	6	0	0.00046534	1
GO:0009982:pseudouridine synthase activity	6	6	0	0.00046534	1
GO:0003777:microtubule motor activity	13	12	1	0.00055464	1
GO:0007018:microtubule-based movement	13	12	1	0.00055464	1
GO:0015035:protein disulfide oxidoreductase activity	6	4	2	0.00057372	1
GO:0008017:microtubule binding	15	14	1	0.00064374	1
GO:0004857:enzyme inhibitor activity	3	1	1	0.0013734	1
GO:0031105:septin complex	4	4	0	0.0015326	1
GO:0019843:rRNA binding	4	4	0	0.0017459	1
GO:0016614:oxidoreductase activity, acting on CH-OH group of donors	61	29	32	0.0019835	1
GO:0015078:hydrogen ion transmembrane transporter activity	10	6	4	0.0024757	1
GO:0046933:proton-transporting ATP synthase activity, rotational mechanism	3	3	0	0.0025148	1
GO:0000214:tRNA-intron endonuclease complex	2	2	0	0.0025359	1
GO:0016651:oxidoreductase activity, acting on NAD(P)H	5	5	0	0.0027395	1
GO:0042546:cell wall biogenesis	2	2	0	0.0036558	1
GO:0003993:acid phosphatase activity	14	7	7	0.0039381	1
GO:0033177:proton-transporting two-sector ATPase complex, proton-transporting domain	4	2	2	0.0046699	1
GO:0000272:polysaccharide catabolic process	4	3	1	0.0054411	1
GO:0022904:respiratory electron transport chain	2	2	0	0.0056581	1
GO:0000213:tRNA-intron endonuclease activity	3	3	0	0.0070803	1
GO:0048038:quinone binding	9	6	3	0.0073019	1
GO:0008519:ammonium transmembrane transporter activity	3	2	1	0.0076311	1
GO:0015696:ammonium transport	3	2	1	0.0076311	1
GO:0006397:mRNA processing	11	10	1	0.0081353	1
GO:0006779:porphyrin-containing compound biosynthetic process	4	3	1	0.0081353	1
GO:0016226:iron-sulfur cluster assembly	4	3	1	0.0081353	1
GO:0017150:tRNA dihydrouridine synthase activity	3	3	0	0.0088313	1
GO:0005852:eukaryotic translation initiation factor 3 complex	6	6	0	0.0095409	1
GO:0000379:tRNA-type intron splice site recognition and cleavage	1	1	0	0.0095409	1
GO:0005743:mitochondrial inner membrane	6	5	1	0.011008	1
GO:0030472:mitotic spindle organization in nucleus	1	1	0	0.011008	1
GO:0006084:acetyl-CoA metabolic process	1	1	0	0.011651	1
GO:0008131:primary amine oxidase activity	8	5	3	0.012828	1
GO:0009308:amine metabolic process	8	5	3	0.012828	1
GO:0045261:proton-transporting ATP synthase complex, catalytic core F(1)	2	2	0	0.012828	1
GO:0006357:regulation of transcription from RNA polymerase II promoter	21	14	6	0.015541	1
GO:0005643:nuclear pore	6	6	0	0.015714	1
GO:0006260:DNA replication	29	24	4	0.015714	1
GO:0007049:cell cycle	9	8	1	0.015714	1
GO:0004386:helicase activity	10	7	3	0.016762	1
GO:0005795:Golgi stack	1	1	0	0.016965	1
GO:0005746:mitochondrial respiratory chain	1	1	0	0.016965	1
GO:0005751:mitochondrial respiratory chain complex IV	1	1	0	0.016965	1
GO:0004356:glutamate-ammonia ligase activity	6	4	1	0.017294	1
GO:0006662:glycerol ether metabolic process	1	1	0	0.017954	1
GO:0001104:RNA polymerase II transcription cofactor activity	17	11	6	0.022025	1
GO:0016592:mediator complex	17	11	6	0.022025	1
GO:0005992:trehalose biosynthetic process	7	5	1	0.024119	1
GO:0006950:response to stress	30	20	7	0.025644	1
GO:0006542:glutamine biosynthetic process	3	2	0	0.025925	1
GO:0006812:cation transport	17	13	4	0.026601	1
GO:0006414:translational elongation	5	5	0	0.029433	1
GO:0000176:nuclear exosome (RNase complex)	1	1	0	0.030964	1
GO:0016887:ATPase activity	65	39	26	0.031405	1
GO:0008484:sulfuric ester hydrolase activity	15	10	5	0.03343	1
GO:0008654:phospholipid biosynthetic process	10	8	2	0.03343	1
GO:0019904:protein domain specific binding	1	1	0	0.03343	1
GO:0000412:histone peptidyl-prolyl isomerization	1	1	0	0.034469	1
GO:0005528:FK506 binding	1	1	0	0.034469	1
GO:0018208:peptidyl-proline modification	1	1	0	0.034469	1
GO:0005741:mitochondrial outer membrane	6	6	0	0.034647	1
GO:0005639:integral component of nuclear inner membrane	1	1	0	0.035687	1
GO:0046983:protein dimerization activity	31	16	10	0.037372	1
GO:0030529:intracellular ribonucleoprotein complex	1	1	0	0.037615	1
GO:0000276:mitochondrial proton-transporting ATP synthase complex, coupling factor F(o)	3	3	0	0.039149	1
GO:0016818:hydrolase activity, acting on acid anhydrides, in phosphorus-containing anhydrides	8	5	3	0.043086	1
GO:0043419:urea catabolic process	2	1	1	0.045825	1
GO:0051015:actin filament binding	1	1	0	0.045825	1
GO:0008897:holo-[acyl-carrier-protein] synthase activity	2	1	1	0.049231	1
GO:0004222:metalloendopeptidase activity	12	8	4	0.04924	1
GO:0006139:nucleobase-containing compound metabolic process	5	4	1	0.04924	1
GO:0006665:sphingolipid metabolic process	1	1	0	0.050683	1
GO:0016780:phosphotransferase activity, for other substituted phosphate groups	5	5	0	0.054106	1
GO:0006352:DNA-templated transcription, initiation	6	6	0	0.054106	1
GO:0071555:cell wall organization	2	2	0	0.057666	1
GO:0042626:ATPase activity, coupled to transmembrane movement of substances	49	30	19	0.060257	1
GO:0006508:proteolysis	66	39	27	0.062647	1
GO:0015991:ATP hydrolysis coupled proton transport	13	6	7	0.065123	1
GO:0008137:NADH dehydrogenase (ubiquinone) activity	3	3	0	0.066298	1
GO:0003887:DNA-directed DNA polymerase activity	13	12	1	0.066298	1
GO:0030261:chromosome condensation	1	1	0	0.066298	1
GO:0016899:oxidoreductase activity, acting on the CH-OH group of donors, oxygen as acceptor	1	1	0	0.066298	1
GO:0046982:protein heterodimerization activity	19	13	6	0.070403	1
GO:0003678:DNA helicase activity	4	4	0	0.073702	1
GO:0006078:(1->6)-beta-D-glucan biosynthetic process	1	1	0	0.079171	1
GO:0006446:regulation of translational initiation	1	1	0	0.079171	1
GO:0006979:response to oxidative stress	13	6	7	0.083122	1
GO:0004252:serine-type endopeptidase activity	12	8	4	0.089594	1
GO:0016973:poly(A)+ mRNA export from nucleus	1	1	0	0.091598	1
GO:0016429:tRNA (adenine-N1-)-methyltransferase activity	1	1	0	0.093393	1
GO:0030488:tRNA methylation	1	1	0	0.093393	1
GO:0031515:tRNA (m1A) methyltransferase complex	1	1	0	0.093393	1
GO:0008121:ubiquinol-cytochrome-c reductase activity	2	2	0	0.093393	1
GO:0031418:L-ascorbic acid binding	1	1	0	0.093393	1
GO:0004100:chitin synthase activity	4	3	1	0.093742	1
GO:0006031:chitin biosynthetic process	4	3	1	0.093742	1
GO:0004488:methylenetetrahydrofolate dehydrogenase (NADP+) activity	1	1	0	0.093742	1
GO:0004329:formate-tetrahydrofolate ligase activity	1	1	0	0.093742	1
GO:0051258:protein polymerization	4	4	0	0.09603	1
GO:0004749:ribose phosphate diphosphokinase activity	2	2	0	0.096384	1
GO:0000062:fatty-acyl-CoA binding	1	1	0	0.10826	1
GO:0006629:lipid metabolic process	57	26	29	0.11037	1
GO:0030286:dynein complex	1	1	0	0.11356	1
GO:0003684:damaged DNA binding	12	10	2	0.11651	1
GO:0015385:sodium:proton antiporter activity	1	1	0	0.11651	1
GO:0000030:mannosyltransferase activity	5	5	0	0.11651	1
GO:0003333:amino acid transmembrane transport	59	30	28	0.12124	1
GO:0015171:amino acid transmembrane transporter activity	59	30	28	0.12124	1
GO:0017025:TBP-class protein binding	2	2	0	0.1329	1
GO:0042803:protein homodimerization activity	3	3	0	0.1329	1
GO:0008324:cation transmembrane transporter activity	9	7	2	0.13775	1
GO:0030515:snoRNA binding	1	1	0	0.13954	1
GO:0016125:sterol metabolic process	4	3	1	0.14262	1
GO:0047750:cholestenol delta-isomerase activity	4	3	1	0.14262	1
GO:0006493:protein O-linked glycosylation	2	2	0	0.14386	1
GO:0016192:vesicle-mediated transport	34	23	11	0.14632	1
GO:0007264:small GTPase mediated signal transduction	32	22	9	0.14919	1
GO:0004045:aminoacyl-tRNA hydrolase activity	2	2	0	0.14919	1
GO:0005047:signal recognition particle binding	2	2	0	0.14988	1
GO:0043565:sequence-specific DNA binding	40	19	21	0.15207	1
GO:0006461:protein complex assembly	2	2	0	0.15921	1
GO:0007067:mitotic nuclear division	6	5	1	0.16053	1
GO:0006506:GPI anchor biosynthetic process	8	6	2	0.17162	1
GO:0002098:tRNA wobble uridine modification	1	1	0	0.17568	1
GO:0009059:macromolecule biosynthetic process	3	1	2	0.18225	1
GO:0015299:solute:proton antiporter activity	7	5	2	0.18247	1
GO:0005669:transcription factor TFIID complex	2	2	0	0.18373	1
GO:0042256:mature ribosome assembly	1	1	0	0.1863	1
GO:0004089:carbonate dehydratase activity	2	1	1	0.1864	1
GO:0042255:ribosome assembly	1	1	0	0.19424	1
GO:0030688:preribosome, small subunit precursor	1	1	0	0.20339	1
GO:0008496:mannan endo-1,6-alpha-mannosidase activity	6	4	2	0.20563	1
GO:0006367:transcription initiation from RNA polymerase II promoter	5	5	0	0.20922	1
GO:0004748:ribonucleoside-diphosphate reductase activity, thioredoxin disulfide as acceptor	1	1	0	0.22369	1
GO:0005665:DNA-directed RNA polymerase II, core complex	2	2	0	0.22399	1
GO:0008173:RNA methyltransferase activity	2	2	0	0.22422	1
GO:0009165:nucleotide biosynthetic process	3	2	1	0.22897	1
GO:0006729:tetrahydrobiopterin biosynthetic process	2	2	0	0.22936	1
GO:0015992:proton transport	3	3	0	0.22936	1
GO:0046034:ATP metabolic process	3	3	0	0.22936	1
GO:0000154:rRNA modification	2	2	0	0.22936	1
GO:0000179:rRNA (adenine-N6,N6-)-dimethyltransferase activity	2	2	0	0.22936	1
GO:0008649:rRNA methyltransferase activity	2	2	0	0.22936	1
GO:0003697:single-stranded DNA binding	1	1	0	0.22936	1
GO:0004609:phosphatidylserine decarboxylase activity	4	3	1	0.24338	1
GO:0051276:chromosome organization	4	4	0	0.25617	1
GO:0004190:aspartic-type endopeptidase activity	13	8	5	0.25625	1
GO:0005694:chromosome	7	6	1	0.25625	1
GO:0000398:mRNA splicing, via spliceosome	5	5	0	0.25625	1
GO:0022900:electron transport chain	2	2	0	0.25625	1
GO:0046961:proton-transporting ATPase activity, rotational mechanism	5	3	2	0.25625	1
GO:0006334:nucleosome assembly	2	2	0	0.25625	1
GO:0031072:heat shock protein binding	4	3	1	0.25625	1
GO:0005786:signal recognition particle, endoplasmic reticulum targeting	2	2	0	0.25625	1
GO:0030942:endoplasmic reticulum signal peptide binding	2	2	0	0.25625	1
GO:0005740:mitochondrial envelope	2	2	0	0.25929	1
GO:0006289:nucleotide-excision repair	10	7	3	0.26007	1
GO:0003954:NADH dehydrogenase activity	2	2	0	0.26724	1
GO:0004809:tRNA (guanine-N2-)-methyltransferase activity	1	1	0	0.28385	1
GO:0051382:kinetochore assembly	2	2	0	0.28706	1
GO:0033178:proton-transporting two-sector ATPase complex, catalytic domain	5	4	1	0.28834	1
GO:0004674:protein serine/threonine kinase activity	11	8	3	0.29164	1
GO:0004527:exonuclease activity	3	3	0	0.29164	1
GO:0051726:regulation of cell cycle	2	2	0	0.29164	1
GO:0005759:mitochondrial matrix	1	1	0	0.29523	1
GO:0009113:purine nucleobase biosynthetic process	2	2	0	0.29546	1
GO:0000776:kinetochore	3	3	0	0.29699	1
GO:0031369:translation initiation factor binding	2	2	0	0.30893	1
GO:0004826:phenylalanine-tRNA ligase activity	3	2	1	0.31329	1
GO:0000178:exosome (RNase complex)	1	1	0	0.31514	1
GO:0004852:uroporphyrinogen-III synthase activity	1	1	0	0.31726	1
GO:0001671:ATPase activator activity	1	1	0	0.31726	1
GO:0008236:serine-type peptidase activity	11	6	5	0.32453	1
GO:0016307:phosphatidylinositol phosphate kinase activity	3	3	0	0.32453	1
GO:0046488:phosphatidylinositol metabolic process	3	3	0	0.32453	1
GO:0003918:DNA topoisomerase type II (ATP-hydrolyzing) activity	2	2	0	0.33566	1
GO:0006333:chromatin assembly or disassembly	1	1	0	0.33566	1
GO:0000049:tRNA binding	5	4	1	0.34009	1
GO:0004435:phosphatidylinositol phospholipase C activity	2	2	0	0.34009	1
GO:0031491:nucleosome binding	1	1	0	0.34009	1
GO:0043044:ATP-dependent chromatin remodeling	1	1	0	0.34009	1
GO:0004152:dihydroorotate dehydrogenase activity	1	1	0	0.34009	1
GO:0006222:UMP biosynthetic process	1	1	0	0.34009	1
GO:0006338:chromatin remodeling	3	3	0	0.34043	1
GO:0000796:condensin complex	1	1	0	0.34699	1
GO:0007076:mitotic chromosome condensation	1	1	0	0.34699	1
GO:0006614:SRP-dependent cotranslational protein targeting to membrane	6	5	1	0.35186	1
GO:0070569:uridylyltransferase activity	2	2	0	0.35302	1
GO:0003942:N-acetyl-gamma-glutamyl-phosphate reductase activity	2	2	0	0.35427	1
GO:0016638:oxidoreductase activity, acting on the CH-NH2 group of donors	2	2	0	0.35481	1
GO:0006526:arginine biosynthetic process	2	2	0	0.35681	1
GO:0043022:ribosome binding	2	2	0	0.35872	1
GO:0005672:transcription factor TFIIA complex	1	1	0	0.35872	1
GO:0016433:rRNA (adenine) methyltransferase activity	1	1	0	0.36433	1
GO:0006457:protein folding	28	17	11	0.37064	1
GO:0004096:catalase activity	6	3	3	0.37189	1
GO:0004452:isopentenyl-diphosphate delta-isomerase activity	1	1	0	0.3753	1
GO:0018024:histone-lysine N-methyltransferase activity	4	4	0	0.38971	1
GO:0034227:tRNA thio-modification	2	1	1	0.39621	1
GO:0005789:endoplasmic reticulum membrane	9	5	4	0.39816	1
GO:0016597:amino acid binding	4	3	1	0.40239	1
GO:0006075:(1->3)-beta-D-glucan biosynthetic process	1	1	0	0.41274	1
GO:0015099:nickel cation transmembrane transporter activity	1	1	0	0.41274	1
GO:0035444:nickel cation transmembrane transport	1	1	0	0.41274	1
GO:0016052:carbohydrate catabolic process	9	5	4	0.41274	1
GO:0007059:chromosome segregation	2	2	0	0.41274	1
GO:0001682:tRNA 5'-leader removal	1	1	0	0.41274	1
GO:0004526:ribonuclease P activity	1	1	0	0.41274	1
GO:0003729:mRNA binding	1	1	0	0.41274	1
GO:0005685:U1 snRNP	1	1	0	0.41274	1
GO:0006376:mRNA splice site selection	1	1	0	0.41274	1
GO:0000172:ribonuclease MRP complex	1	1	0	0.41355	1
GO:0005655:nucleolar ribonuclease P complex	1	1	0	0.41355	1
GO:0006379:mRNA cleavage	1	1	0	0.41355	1
GO:0030677:ribonuclease P complex	1	1	0	0.41355	1
GO:0003700:transcription factor activity, sequence-specific DNA binding	44	22	22	0.42162	1
GO:0004420:hydroxymethylglutaryl-CoA reductase (NADPH) activity	3	2	1	0.42162	1
GO:0015936:coenzyme A metabolic process	3	2	1	0.42162	1
GO:0000910:cytokinesis	1	1	0	0.42162	1
GO:0016740:transferase activity	7	6	1	0.42191	1
GO:0042393:histone binding	2	2	0	0.4235	1
GO:0016743:carboxyl- or carbamoyltransferase activity	2	1	1	0.42924	1
GO:0015934:large ribosomal subunit	2	2	0	0.42924	1
GO:0046907:intracellular transport	3	2	1	0.43171	1
GO:0016570:histone modification	1	1	0	0.43171	1
GO:0003746:translation elongation factor activity	3	3	0	0.43345	1
GO:0004073:aspartate-semialdehyde dehydrogenase activity	1	1	0	0.43345	1
GO:0009088:threonine biosynthetic process	1	1	0	0.43345	1
GO:0009089:lysine biosynthetic process via diaminopimelate	1	1	0	0.43345	1
GO:0009097:isoleucine biosynthetic process	1	1	0	0.43345	1
GO:0003917:DNA topoisomerase type I activity	1	1	0	0.43345	1
GO:0005094:Rho GDP-dissociation inhibitor activity	1	1	0	0.43345	1
GO:0003747:translation release factor activity	2	2	0	0.43345	1
GO:0006415:translational termination	2	2	0	0.43345	1
GO:0000445:THO complex part of transcription export complex	1	1	0	0.43345	1
GO:0016817:hydrolase activity, acting on acid anhydrides	6	3	3	0.43345	1
GO:0000775:chromosome, centromeric region	3	3	0	0.43345	1
GO:0044237:cellular metabolic process	9	5	4	0.43345	1
GO:0006406:mRNA export from nucleus	1	1	0	0.43345	1
GO:0006611:protein export from nucleus	1	1	0	0.43345	1
GO:0006998:nuclear envelope organization	1	1	0	0.43345	1
GO:0031965:nuclear membrane	1	1	0	0.43345	1
GO:0006783:heme biosynthetic process	2	2	0	0.43345	1
GO:0010309:acireductone dioxygenase [iron(II)-requiring] activity	1	1	0	0.43345	1
GO:0016310:phosphorylation	1	1	0	0.43345	1
GO:0016774:phosphotransferase activity, carboxyl group as acceptor	1	1	0	0.43345	1
GO:0006082:organic acid metabolic process	1	1	0	0.43345	1
GO:0000103:sulfate assimilation	2	2	0	0.43345	1
GO:0004020:adenylylsulfate kinase activity	2	2	0	0.43345	1
GO:0004055:argininosuccinate synthase activity	1	1	0	0.43345	1
GO:0000184:nuclear-transcribed mRNA catabolic process, nonsense-mediated decay	1	1	0	0.43345	1
GO:0036459:thiol-dependent ubiquitinyl hydrolase activity	12	8	4	0.43642	1
GO:0007010:cytoskeleton organization	1	1	0	0.43669	1
GO:0004044:amidophosphoribosyltransferase activity	1	1	0	0.43836	1
GO:0006537:glutamate biosynthetic process	1	1	0	0.43979	1
GO:0016040:glutamate synthase (NADH) activity	1	1	0	0.43979	1
GO:0045181:glutamate synthase activity, NAD(P)H as acceptor	1	1	0	0.43979	1
GO:0015930:glutamate synthase activity	1	1	0	0.43979	1
GO:0000228:nuclear chromosome	3	3	0	0.44124	1
GO:0004197:cysteine-type endopeptidase activity	4	2	2	0.45066	1
GO:0006909:phagocytosis	1	1	0	0.45081	1
GO:0004185:serine-type carboxypeptidase activity	11	6	5	0.45258	1
GO:0004407:histone deacetylase activity	1	1	0	0.46031	1
GO:0016575:histone deacetylation	1	1	0	0.46031	1
GO:0005742:mitochondrial outer membrane translocase complex	2	2	0	0.46703	1
GO:0005681:spliceosomal complex	5	4	1	0.46703	1
GO:0006265:DNA topological change	3	2	1	0.47946	1
GO:0000723:telomere maintenance	4	4	0	0.47946	1
GO:0003924:GTPase activity	30	24	6	0.48511	1
GO:0072686:mitotic spindle	6	4	2	0.48569	1
GO:0006606:protein import into nucleus	2	2	0	0.48569	1
GO:0030131:clathrin adaptor complex	7	6	1	0.48569	1
GO:0004506:squalene monooxygenase activity	1	1	0	0.49151	1
GO:0030117:membrane coat	9	6	3	0.49299	1
GO:0031144:proteasome localization	1	1	0	0.49871	1
GO:0071630:nucleus-associated proteasomal ubiquitin-dependent protein catabolic process	1	1	0	0.49871	1
GO:0042729:DASH complex	8	6	2	0.50159	1
GO:0019901:protein kinase binding	9	7	2	0.5047	1
GO:0004637:phosphoribosylamine-glycine ligase activity	1	1	0	0.50488	1
GO:0048188:Set1C/COMPASS complex	1	1	0	0.50488	1
GO:0005763:mitochondrial small ribosomal subunit	1	1	0	0.50603	1
GO:0005089:Rho guanyl-nucleotide exchange factor activity	6	4	2	0.51082	1
GO:0035023:regulation of Rho protein signal transduction	6	4	2	0.51082	1
GO:0051082:unfolded protein binding	14	7	7	0.51097	1
GO:0008536:Ran GTPase binding	6	4	2	0.51345	1
GO:0000079:regulation of cyclin-dependent protein serine/threonine kinase activity	8	6	2	0.51345	1
GO:0005747:mitochondrial respiratory chain complex I	1	1	0	0.51345	1
GO:0016773:phosphotransferase activity, alcohol group as acceptor	18	9	8	0.51719	1
GO:0004014:adenosylmethionine decarboxylase activity	1	1	0	0.51782	1
GO:0006597:spermine biosynthetic process	1	1	0	0.51782	1
GO:0008295:spermidine biosynthetic process	1	1	0	0.51782	1
GO:0004109:coproporphyrinogen oxidase activity	1	1	0	0.52667	1
GO:0016820:hydrolase activity, acting on acid anhydrides, catalyzing transmembrane movement of substances	5	3	2	0.52976	1
GO:0006811:ion transport	1	1	0	0.52976	1
GO:0016798:hydrolase activity, acting on glycosyl bonds	4	2	2	0.52976	1
GO:0016884:carbon-nitrogen ligase activity, with glutamine as amido-N-donor	26	10	15	0.53599	1
GO:0034508:centromere complex assembly	3	3	0	0.53599	1
GO:0005543:phospholipid binding	3	3	0	0.53925	1
GO:0000298:endopolyphosphatase activity	1	1	0	0.53925	1
GO:0016837:carbon-oxygen lyase activity, acting on polysaccharides	2	1	1	0.54897	1
GO:0005664:nuclear origin of replication recognition complex	2	2	0	0.55041	1
GO:0032784:regulation of DNA-templated transcription, elongation	3	3	0	0.55381	1
GO:0004151:dihydroorotase activity	1	1	0	0.55992	1
GO:0019856:pyrimidine nucleobase biosynthetic process	1	1	0	0.55992	1
GO:0007094:mitotic spindle assembly checkpoint	1	1	0	0.55992	1
GO:0006814:sodium ion transport	2	1	1	0.56177	1
GO:0004325:ferrochelatase activity	1	1	0	0.56612	1
GO:0005853:eukaryotic translation elongation factor 1 complex	1	1	0	0.56688	1
GO:0008534:oxidized purine nucleobase lesion DNA N-glycosylase activity	1	1	0	0.56688	1
GO:0017022:myosin binding	1	1	0	0.56688	1
GO:0017070:U6 snRNA binding	1	1	0	0.56972	1
GO:0030623:U5 snRNA binding	1	1	0	0.56972	1
GO:0006626:protein targeting to mitochondrion	2	2	0	0.58407	1
GO:0016255:attachment of GPI anchor to protein	2	2	0	0.58484	1
GO:0042765:GPI-anchor transamidase complex	2	2	0	0.58484	1
GO:0008233:peptidase activity	4	3	1	0.58484	1
GO:0005938:cell cortex	2	2	0	0.58484	1
GO:0032065:cortical protein anchoring	2	2	0	0.58484	1
GO:0034968:histone lysine methylation	3	3	0	0.5951	1
GO:0030150:protein import into mitochondrial matrix	1	1	0	0.5951	1
GO:0030145:manganese ion binding	5	4	1	0.59639	1
GO:0005787:signal peptidase complex	3	2	1	0.59945	1
GO:0006465:signal peptide processing	3	2	1	0.59945	1
GO:0016717:oxidoreductase activity, acting on paired donors, with oxidation of a pair of donors resulting in the reduction of molecular oxygen to two molecules of water	3	2	1	0.615	1
GO:0015979:photosynthesis	1	1	0	0.615	1
GO:0015995:chlorophyll biosynthetic process	1	1	0	0.615	1
GO:0016117:carotenoid biosynthetic process	1	1	0	0.615	1
GO:0003991:acetylglutamate kinase activity	1	1	0	0.6211	1
GO:0005773:vacuole	2	2	0	0.62249	1
GO:0000390:spliceosomal complex disassembly	1	1	0	0.62459	1
GO:0071008:U2-type post-mRNA release spliceosomal complex	1	1	0	0.62459	1
GO:0000502:proteasome complex	3	2	1	0.62519	1
GO:0030234:enzyme regulator activity	3	2	1	0.62519	1
GO:0042176:regulation of protein catabolic process	3	2	1	0.62519	1
GO:0005198:structural molecule activity	8	6	2	0.62519	1
GO:0006694:steroid biosynthetic process	3	1	2	0.62519	1
GO:0005618:cell wall	5	3	2	0.62519	1
GO:0008495:protoheme IX farnesyltransferase activity	1	1	0	0.63669	1
GO:0015095:magnesium ion transmembrane transporter activity	4	2	2	0.6458	1
GO:0015693:magnesium ion transport	4	2	2	0.6458	1
GO:0004525:ribonuclease III activity	7	4	3	0.64775	1
GO:0005785:signal recognition particle receptor complex	1	1	0	0.64775	1
GO:0004298:threonine-type endopeptidase activity	13	8	5	0.64989	1
GO:0005839:proteasome core complex	13	8	5	0.64989	1
GO:0051603:proteolysis involved in cellular protein catabolic process	13	8	5	0.64989	1
GO:0004518:nuclease activity	8	5	3	0.65153	1
GO:0004591:oxoglutarate dehydrogenase (succinyl-transferring) activity	2	1	1	0.65222	1
GO:0005544:calcium-dependent phospholipid binding	3	1	2	0.6549	1
GO:0004668:protein-arginine deiminase activity	3	2	1	0.6549	1
GO:0009446:putrescine biosynthetic process	3	2	1	0.6549	1
GO:0008610:lipid biosynthetic process	3	2	1	0.6549	1
GO:0004417:hydroxyethylthiazole kinase activity	1	1	0	0.6549	1
GO:0009228:thiamine biosynthetic process	1	1	0	0.6549	1
GO:0004789:thiamine-phosphate diphosphorylase activity	1	1	0	0.6549	1
GO:0004408:holocytochrome-c synthase activity	2	1	1	0.6549	1
GO:0004135:amylo-alpha-1,6-glucosidase activity	1	1	0	0.6549	1
GO:0005980:glycogen catabolic process	1	1	0	0.6549	1
GO:0042162:telomeric DNA binding	2	2	0	0.65633	1
GO:0003755:peptidyl-prolyl cis-trans isomerase activity	10	7	3	0.66629	1
GO:0034599:cellular response to oxidative stress	1	1	0	0.66629	1
GO:0006388:tRNA splicing, via endonucleolytic cleavage and ligation	5	3	2	0.66648	1
GO:0017089:glycolipid transporter activity	1	1	0	0.66648	1
GO:0046836:glycolipid transport	1	1	0	0.66648	1
GO:0051861:glycolipid binding	1	1	0	0.66648	1
GO:0005674:transcription factor TFIIF complex	1	1	0	0.66728	1
GO:0006099:tricarboxylic acid cycle	3	2	1	0.66805	1
GO:0004731:purine-nucleoside phosphorylase activity	1	1	0	0.66805	1
GO:0000444:MIS12/MIND type complex	1	1	0	0.66805	1
GO:0051301:cell division	1	1	0	0.66805	1
GO:0005794:Golgi apparatus	2	1	1	0.66805	1
GO:0004550:nucleoside diphosphate kinase activity	1	1	0	0.66805	1
GO:0006165:nucleoside diphosphate phosphorylation	1	1	0	0.66805	1
GO:0006183:GTP biosynthetic process	1	1	0	0.66805	1
GO:0006228:UTP biosynthetic process	1	1	0	0.66805	1
GO:0006241:CTP biosynthetic process	1	1	0	0.66805	1
GO:0008887:glycerate kinase activity	1	1	0	0.66805	1
GO:0031388:organic acid phosphorylation	1	1	0	0.66805	1
GO:0015450:P-P-bond-hydrolysis-driven protein transmembrane transporter activity	1	1	0	0.66805	1
GO:0003906:DNA-(apurinic or apyrimidinic site) lyase activity	1	1	0	0.66805	1
GO:0016799:hydrolase activity, hydrolyzing N-glycosyl compounds	1	1	0	0.66805	1
GO:0004042:acetyl-CoA:L-glutamate N-acetyltransferase activity	1	1	0	0.6716	1
GO:0004620:phospholipase activity	2	1	1	0.68141	1
GO:0009395:phospholipid catabolic process	2	1	1	0.68141	1
GO:0004181:metallocarboxypeptidase activity	2	1	1	0.68844	1
GO:0071816:tail-anchored membrane protein insertion into ER membrane	1	1	0	0.68939	1
GO:0005761:mitochondrial ribosome	1	1	0	0.69441	1
GO:0043161:proteasome-mediated ubiquitin-dependent protein catabolic process	1	1	0	0.69687	1
GO:0030130:clathrin coat of trans-Golgi network vesicle	2	2	0	0.69771	1
GO:0030132:clathrin coat of coated pit	2	2	0	0.69771	1
GO:0000786:nucleosome	1	1	0	0.69771	1
GO:0051028:mRNA transport	1	1	0	0.69957	1
GO:0001882:nucleoside binding	1	1	0	0.70572	1
GO:0003935:GTP cyclohydrolase II activity	3	2	0	0.70572	1
GO:0003689:DNA clamp loader activity	1	1	0	0.70572	1
GO:0005663:DNA replication factor C complex	1	1	0	0.70572	1
GO:0031011:Ino80 complex	1	1	0	0.71077	1
GO:0003883:CTP synthase activity	2	1	1	0.71282	1
GO:0006221:pyrimidine nucleotide biosynthetic process	2	1	1	0.71282	1
GO:0005673:transcription factor TFIIE complex	1	1	0	0.71508	1
GO:0016831:carboxy-lyase activity	16	5	10	0.71896	1
GO:0004814:arginine-tRNA ligase activity	1	1	0	0.71896	1
GO:0006420:arginyl-tRNA aminoacylation	1	1	0	0.71896	1
GO:0019867:outer membrane	1	1	0	0.71896	1
GO:0006468:protein phosphorylation	141	60	71	0.71896	0.84636
GO:0016868:intramolecular transferase activity, phosphotransferases	3	2	1	0.72315	1
GO:0006308:DNA catabolic process	2	1	1	0.72315	1
GO:0045263:proton-transporting ATP synthase complex, coupling factor F(o)	1	1	0	0.7288	1
GO:0009396:folic acid-containing compound biosynthetic process	3	1	2	0.73073	1
GO:0003779:actin binding	13	7	5	0.73336	1
GO:0005758:mitochondrial intermembrane space	1	1	0	0.73507	1
GO:0016531:copper chaperone activity	1	1	0	0.73507	1
GO:0008762:UDP-N-acetylmuramate dehydrogenase activity	36	17	19	0.73507	0.31634
GO:0006511:ubiquitin-dependent protein catabolic process	31	16	14	0.73776	1
GO:0019722:calcium-mediated signaling	1	1	0	0.74013	1
GO:0016853:isomerase activity	4	1	3	0.74013	1
GO:0004672:protein kinase activity	140	59	71	0.74013	0.81433
GO:0008176:tRNA (guanine-N7-)-methyltransferase activity	1	1	0	0.74055	1
GO:0003896:DNA primase activity	2	1	1	0.74055	1
GO:0006269:DNA replication, synthesis of RNA primer	2	1	1	0.74055	1
GO:0005680:anaphase-promoting complex	4	3	1	0.74264	1
GO:0004733:pyridoxamine-phosphate oxidase activity	2	1	1	0.7468	1
GO:0006366:transcription from RNA polymerase II promoter	2	1	1	0.7468	1
GO:0016779:nucleotidyltransferase activity	9	5	4	0.7468	1
GO:0008289:lipid binding	1	1	0	0.7468	1
GO:0051205:protein insertion into membrane	1	1	0	0.7468	1
GO:0004719:protein-L-isoaspartate (D-aspartate) O-methyltransferase activity	1	1	0	0.7468	1
GO:0006890:retrograde vesicle-mediated transport, Golgi to ER	1	1	0	0.7468	1
GO:0008138:protein tyrosine/serine/threonine phosphatase activity	5	2	3	0.7498	1
GO:0017048:Rho GTPase binding	2	2	0	0.75111	1
GO:0031966:mitochondrial membrane	2	1	1	0.7641	1
GO:0042578:phosphoric ester hydrolase activity	4	4	0	0.7641	1
GO:0004347:glucose-6-phosphate isomerase activity	1	1	0	0.7651	1
GO:0046294:formaldehyde catabolic process	1	1	0	0.7651	1
GO:0051907:S-(hydroxymethyl)glutathione synthase activity	1	1	0	0.7651	1
GO:0032259:methylation	6	3	2	0.77009	1
GO:0004519:endonuclease activity	4	2	2	0.7706	1
GO:0003968:RNA-directed 5'-3' RNA polymerase activity	2	2	0	0.77175	1
GO:0004482:mRNA (guanine-N7-)-methyltransferase activity	1	1	0	0.77207	1
GO:0000784:nuclear chromosome, telomeric region	2	2	0	0.77207	1
GO:0000151:ubiquitin ligase complex	1	1	0	0.77207	1
GO:0034450:ubiquitin-ubiquitin ligase activity	1	1	0	0.77207	1
GO:0006904:vesicle docking involved in exocytosis	6	4	2	0.77497	1
GO:0006741:NADP biosynthetic process	2	1	1	0.77497	1
GO:0050662:coenzyme binding	29	14	15	0.77497	0.97822
GO:0006825:copper ion transport	2	2	0	0.77551	1
GO:0017176:phosphatidylinositol N-acetylglucosaminyltransferase activity	3	3	0	0.77847	1
GO:0035556:intracellular signal transduction	9	4	5	0.77847	1
GO:0016442:RISC complex	1	1	0	0.77847	1
GO:0031047:gene silencing by RNA	1	1	0	0.77847	1
GO:0003756:protein disulfide isomerase activity	1	1	0	0.77847	1
GO:0016671:oxidoreductase activity, acting on a sulfur group of donors, disulfide as acceptor	1	1	0	0.77847	1
GO:0042555:MCM complex	1	1	0	0.78681	1
GO:0006400:tRNA modification	3	3	0	0.79202	1
GO:0006189:'de novo' IMP biosynthetic process	2	2	0	0.79202	1
GO:0019905:syntaxin binding	1	1	0	0.79376	1
GO:0000159:protein phosphatase type 2A complex	2	1	1	0.79376	1
GO:0004424:imidazoleglycerol-phosphate dehydratase activity	1	1	0	0.79376	1
GO:0051056:regulation of small GTPase mediated signal transduction	9	4	5	0.79708	1
GO:0000256:allantoin catabolic process	1	1	0	0.79708	1
GO:0004848:ureidoglycolate hydrolase activity	1	1	0	0.79708	1
GO:0070330:aromatase activity	2	1	1	0.79745	1
GO:0006432:phenylalanyl-tRNA aminoacylation	2	1	1	0.79995	1
GO:0048500:signal recognition particle	4	3	1	0.80238	1
GO:0016591:DNA-directed RNA polymerase II, holoenzyme	1	1	0	0.80238	1
GO:0004175:endopeptidase activity	7	3	4	0.80694	1
GO:0019773:proteasome core complex, alpha-subunit complex	7	3	4	0.80694	1
GO:0001510:RNA methylation	1	1	0	0.80694	1
GO:0019836:hemolysis by symbiont of host erythrocytes	2	1	1	0.80812	1
GO:0043130:ubiquitin binding	2	2	0	0.81001	1
GO:0030126:COPI vesicle coat	3	2	1	0.81116	1
GO:0005869:dynactin complex	1	1	0	0.81116	1
GO:0003840:gamma-glutamyltransferase activity	2	1	1	0.81404	1
GO:0006749:glutathione metabolic process	2	1	1	0.81404	1
GO:0043039:tRNA aminoacylation	9	4	4	0.81427	1
GO:0035299:inositol pentakisphosphate 2-kinase activity	1	1	0	0.81427	1
GO:0008092:cytoskeletal protein binding	1	1	0	0.81717	1
GO:0030674:protein binding, bridging	1	1	0	0.81717	1
GO:0006302:double-strand break repair	2	2	0	0.82203	1
GO:0006303:double-strand break repair via nonhomologous end joining	2	2	0	0.82203	1
GO:0005086:ARF guanyl-nucleotide exchange factor activity	4	2	2	0.82294	1
GO:0032012:regulation of ARF protein signal transduction	4	2	2	0.82294	1
GO:0009349:riboflavin synthase complex	1	1	0	0.82676	1
GO:0004638:phosphoribosylaminoimidazole carboxylase activity	1	1	0	0.82676	1
GO:0042720:mitochondrial inner membrane peptidase complex	1	1	0	0.82676	1
GO:0016706:oxidoreductase activity, acting on paired donors, with incorporation or reduction of molecular oxygen, 2-oxoglutarate as one donor, and incorporation of one atom each of oxygen into both donors	25	13	12	0.83034	1
GO:0008565:protein transporter activity	9	6	3	0.83115	1
GO:0003951:NAD+ kinase activity	3	1	2	0.83115	1
GO:0032968:positive regulation of transcription elongation from RNA polymerase II promoter	1	1	0	0.8408	1
GO:0016274:protein-arginine N-methyltransferase activity	1	1	0	0.8422	1
GO:0008864:formyltetrahydrofolate deformylase activity	1	1	0	0.8422	1
GO:0030041:actin filament polymerization	1	1	0	0.84237	1
GO:0046080:dUTP metabolic process	2	1	1	0.84317	1
GO:0000774:adenyl-nucleotide exchange factor activity	1	1	0	0.84376	1
GO:0005507:copper ion binding	28	14	13	0.85183	1
GO:0005876:spindle microtubule	2	2	0	0.85183	1
GO:0016639:oxidoreductase activity, acting on the CH-NH2 group of donors, NAD or NADP as acceptor	1	1	0	0.85183	1
GO:0051090:regulation of sequence-specific DNA binding transcription factor activity	1	1	0	0.85183	1
GO:0004784:superoxide dismutase activity	3	2	1	0.85514	1
GO:0006897:endocytosis	1	1	0	0.85746	1
GO:0007015:actin filament organization	1	1	0	0.85746	1
GO:0008299:isoprenoid biosynthetic process	13	4	8	0.85987	1
GO:0005096:GTPase activator activity	4	1	3	0.85987	1
GO:0004659:prenyltransferase activity	4	2	1	0.85987	1
GO:0006452:translational frameshifting	1	1	0	0.85987	1
GO:0045901:positive regulation of translational elongation	1	1	0	0.85987	1
GO:0045905:positive regulation of translational termination	1	1	0	0.85987	1
GO:0003682:chromatin binding	8	5	3	0.85987	1
GO:0009166:nucleotide catabolic process	1	1	0	0.85987	1
GO:0016757:transferase activity, transferring glycosyl groups	11	5	6	0.85987	1
GO:0004651:polynucleotide 5'-phosphatase activity	1	1	0	0.85987	1
GO:0016876:ligase activity, forming aminoacyl-tRNA and related compounds	7	3	3	0.85987	1
GO:0004864:protein phosphatase inhibitor activity	1	1	0	0.85987	1
GO:0043666:regulation of phosphoprotein phosphatase activity	1	1	0	0.85987	1
GO:0010508:positive regulation of autophagy	1	1	0	0.85987	1
GO:0009103:lipopolysaccharide biosynthetic process	2	1	1	0.85987	1
GO:0000439:core TFIIH complex	4	2	2	0.85987	1
GO:0015074:DNA integration	9	4	2	0.85987	1
GO:0030036:actin cytoskeleton organization	5	3	2	0.85987	1
GO:0008430:selenium binding	1	1	0	0.85987	1
GO:0000956:nuclear-transcribed mRNA catabolic process	1	1	0	0.85987	1
GO:0004176:ATP-dependent peptidase activity	3	2	1	0.85987	1
GO:0045122:aflatoxin biosynthetic process	1	1	0	0.85987	1
GO:0030173:integral component of Golgi membrane	1	1	0	0.85987	1
GO:0031461:cullin-RING ubiquitin ligase complex	4	2	2	0.85987	1
GO:0031625:ubiquitin protein ligase binding	4	2	2	0.85987	1
GO:0046558:arabinan endo-1,5-alpha-L-arabinosidase activity	6	2	4	0.85987	1
GO:0032786:positive regulation of DNA-templated transcription, elongation	1	1	0	0.85987	1
GO:0004721:phosphoprotein phosphatase activity	1	1	0	0.85987	1
GO:0008479:queuine tRNA-ribosyltransferase activity	2	2	0	0.85987	1
GO:0008616:queuosine biosynthetic process	2	2	0	0.85987	1
GO:0005780:extrinsic component of intraperoxisomal membrane	1	1	0	0.85987	1
GO:0045033:peroxisome inheritance	1	1	0	0.85987	1
GO:0032266:phosphatidylinositol-3-phosphate binding	1	1	0	0.85987	1
GO:0000124:SAGA complex	1	1	0	0.85987	1
GO:0003712:transcription cofactor activity	1	1	0	0.85987	1
GO:0001919:regulation of receptor recycling	1	1	0	0.85987	1
GO:0007040:lysosome organization	1	1	0	0.85987	1
GO:0031902:late endosome membrane	1	1	0	0.85987	1
GO:0032008:positive regulation of TOR signaling	1	1	0	0.85987	1
GO:0032439:endosome localization	1	1	0	0.85987	1
GO:0042632:cholesterol homeostasis	1	1	0	0.85987	1
GO:0043410:positive regulation of MAPK cascade	1	1	0	0.85987	1
GO:0045121:membrane raft	1	1	0	0.85987	1
GO:0071230:cellular response to amino acid stimulus	1	1	0	0.85987	1
GO:0071986:Ragulator complex	1	1	0	0.85987	1
GO:0043189:H4/H2A histone acetyltransferase complex	1	1	0	0.85987	1
GO:0045132:meiotic chromosome segregation	1	1	0	0.85987	1
GO:0004107:chorismate synthase activity	1	1	0	0.85987	1
GO:0005247:voltage-gated chloride channel activity	3	2	1	0.85987	1
GO:0006821:chloride transport	3	2	1	0.85987	1
GO:0043047:single-stranded telomeric DNA binding	1	1	0	0.85987	1
GO:0004671:protein C-terminal S-isoprenylcysteine carboxyl O-methyltransferase activity	1	1	0	0.85987	1
GO:0006481:C-terminal protein methylation	1	1	0	0.85987	1
GO:0004367:glycerol-3-phosphate dehydrogenase [NAD+] activity	1	1	0	0.85987	1
GO:0006072:glycerol-3-phosphate metabolic process	1	1	0	0.85987	1
GO:0009331:glycerol-3-phosphate dehydrogenase complex	1	1	0	0.85987	1
GO:0004592:pantoate-beta-alanine ligase activity	1	1	0	0.85987	1
GO:0070290:N-acylphosphatidylethanolamine-specific phospholipase D activity	1	1	0	0.86031	1
GO:0046168:glycerol-3-phosphate catabolic process	2	2	0	0.86031	1
GO:0016538:cyclin-dependent protein serine/threonine kinase regulator activity	1	1	0	0.86587	1
GO:0019028:viral capsid	3	1	2	0.86755	1
GO:0005737:cytoplasm	68	36	31	0.86755	1
GO:0006198:cAMP catabolic process	1	1	0	0.86755	1
GO:0006878:cellular copper ion homeostasis	1	1	0	0.86755	1
GO:0008535:respiratory chain complex IV assembly	1	1	0	0.86755	1
GO:0006470:protein dephosphorylation	7	2	5	0.86755	1
GO:0004345:glucose-6-phosphate dehydrogenase activity	1	1	0	0.86755	1
GO:0006006:glucose metabolic process	1	1	0	0.86755	1
GO:0003910:DNA ligase (ATP) activity	3	1	2	0.86755	1
GO:0005956:protein kinase CK2 complex	1	1	0	0.86755	1
GO:0019887:protein kinase regulator activity	1	1	0	0.86755	1
GO:0006000:fructose metabolic process	3	2	1	0.86755	1
GO:0006003:fructose 2,6-bisphosphate metabolic process	3	2	1	0.86755	1
GO:0031145:anaphase-promoting complex-dependent catabolic process	1	1	0	0.86755	1
GO:0016070:RNA metabolic process	1	1	0	0.86755	1
GO:0016043:cellular component organization	1	1	0	0.87131	1
GO:0048280:vesicle fusion with Golgi apparatus	1	1	0	0.87259	1
GO:0009966:regulation of signal transduction	2	1	1	0.87259	1
GO:0006486:protein glycosylation	10	5	5	0.87259	1
GO:0004781:sulfate adenylyltransferase (ATP) activity	1	1	0	0.87259	1
GO:0016746:transferase activity, transferring acyl groups	13	6	7	0.87496	1
GO:0006080:substituted mannan metabolic process	1	1	0	0.87496	1
GO:0016985:mannan endo-1,4-beta-mannosidase activity	1	1	0	0.87496	1
GO:0009231:riboflavin biosynthetic process	7	4	2	0.87496	1
GO:0000808:origin recognition complex	2	1	0	0.87496	1
GO:0043564:Ku70:Ku80 complex	1	1	0	0.87496	1
GO:0004003:ATP-dependent DNA helicase activity	3	2	1	0.87496	1
GO:0046677:response to antibiotic	1	1	0	0.87496	1
GO:0016560:protein import into peroxisome matrix, docking	1	0	1	0.87496	1
GO:0019001:guanyl nucleotide binding	3	1	2	0.87496	1
GO:0031683:G-protein beta/gamma-subunit complex binding	3	1	2	0.87496	1
GO:0004743:pyruvate kinase activity	1	1	0	0.87496	1
GO:0030955:potassium ion binding	1	1	0	0.87496	1
GO:0016872:intramolecular lyase activity	1	1	0	0.87496	1
GO:0008474:palmitoyl-(protein) hydrolase activity	1	1	0	0.87496	1
GO:0006784:heme a biosynthetic process	1	1	0	0.87496	1
GO:0004803:transposase activity	1	0	1	0.87496	1
GO:0006313:transposition, DNA-mediated	1	0	1	0.87496	1
GO:0045151:acetoin biosynthetic process	1	1	0	0.87496	1
GO:0047605:acetolactate decarboxylase activity	1	1	0	0.87496	1
GO:0016573:histone acetylation	1	0	1	0.87496	1
GO:0008716:D-alanine-D-alanine ligase activity	1	0	1	0.87496	1
GO:0016765:transferase activity, transferring alkyl or aryl (other than methyl) groups	2	1	1	0.87496	1
GO:0016149:translation release factor activity, codon specific	1	1	0	0.87496	1
GO:0003796:lysozyme activity	1	0	1	0.87496	1
GO:0009253:peptidoglycan catabolic process	1	0	1	0.87496	1
GO:0004813:alanine-tRNA ligase activity	3	1	1	0.88786	1
GO:0006419:alanyl-tRNA aminoacylation	3	1	1	0.88786	1
GO:0030071:regulation of mitotic metaphase/anaphase transition	2	1	1	0.88786	1
GO:0004605:phosphatidate cytidylyltransferase activity	1	0	1	0.88786	1
GO:0044255:cellular lipid metabolic process	1	0	1	0.88786	1
GO:0006744:ubiquinone biosynthetic process	3	2	1	0.88874	1
GO:0016742:hydroxymethyl-, formyl- and related transferase activity	4	2	2	0.88874	1
GO:0004827:proline-tRNA ligase activity	1	0	1	0.88874	1
GO:0006433:prolyl-tRNA aminoacylation	1	0	1	0.88874	1
GO:0048037:cofactor binding	5	3	2	0.89245	1
GO:0004842:ubiquitin-protein transferase activity	11	7	4	0.89245	1
GO:0016708:oxidoreductase activity, acting on paired donors, with incorporation or reduction of molecular oxygen, NAD(P)H as one donor, and incorporation of two atoms of oxygen into one donor	6	2	3	0.89245	1
GO:0019439:aromatic compound catabolic process	6	2	3	0.89245	1
GO:0008374:O-acyltransferase activity	2	0	2	0.89245	1
GO:0003980:UDP-glucose:glycoprotein glucosyltransferase activity	1	0	1	0.89245	1
GO:0043547:positive regulation of GTPase activity	1	0	1	0.89245	1
GO:0016620:oxidoreductase activity, acting on the aldehyde or oxo group of donors, NAD or NADP as acceptor	5	2	3	0.89628	1
GO:0003997:acyl-CoA oxidase activity	2	1	1	0.89628	1
GO:0006635:fatty acid beta-oxidation	2	1	1	0.89628	1
GO:0008380:RNA splicing	1	0	1	0.89628	1
GO:0008290:F-actin capping protein complex	1	0	1	0.89628	1
GO:0071203:WASH complex	1	0	1	0.89628	1
GO:0004146:dihydrofolate reductase activity	1	0	1	0.89628	1
GO:0006545:glycine biosynthetic process	1	0	1	0.89628	1
GO:0008612:peptidyl-lysine modification to peptidyl-hypusine	2	1	1	0.89718	1
GO:0051260:protein homooligomerization	1	0	1	0.89845	1
GO:0008026:ATP-dependent helicase activity	1	0	1	0.89845	1
GO:0006298:mismatch repair	10	4	6	0.89855	1
GO:0019239:deaminase activity	5	3	2	0.89855	6.0859e-08
GO:0000266:mitochondrial fission	1	0	1	0.89919	1
GO:0004017:adenylate kinase activity	2	1	1	0.89919	1
GO:0004474:malate synthase activity	1	0	1	0.89919	1
GO:0006097:glyoxylate cycle	1	0	1	0.89919	1
GO:0030983:mismatched DNA binding	9	3	6	0.89949	1
GO:0004150:dihydroneopterin aldolase activity	1	0	1	0.89949	1
GO:0006760:folic acid-containing compound metabolic process	1	0	1	0.89949	1
GO:0008608:attachment of spindle microtubules to kinetochore	5	4	1	0.89994	1
GO:0006952:defense response	1	0	1	0.89994	1
GO:0006850:mitochondrial pyruvate transport	1	0	1	0.89994	1
GO:0033961:cis-stilbene-oxide hydrolase activity	2	1	1	0.89994	1
GO:0004143:diacylglycerol kinase activity	1	0	1	0.89994	1
GO:0007205:protein kinase C-activating G-protein coupled receptor signaling pathway	1	0	1	0.89994	1
GO:0006891:intra-Golgi vesicle-mediated transport	3	2	1	0.90076	1
GO:0005085:guanyl-nucleotide exchange factor activity	6	3	3	0.90309	1
GO:0004799:thymidylate synthase activity	1	0	1	0.9038	1
GO:0006231:dTMP biosynthetic process	1	0	1	0.9038	1
GO:0007050:cell cycle arrest	1	0	1	0.9038	1
GO:0008440:inositol-1,4,5-trisphosphate 3-kinase activity	2	1	1	0.90401	1
GO:0000413:protein peptidyl-prolyl isomerization	9	6	3	0.91195	1
GO:0004724:magnesium-dependent protein serine/threonine phosphatase activity	1	0	1	0.91195	1
GO:0016616:oxidoreductase activity, acting on the CH-OH group of donors, NAD or NADP as acceptor	25	10	15	0.91248	1
GO:0008234:cysteine-type peptidase activity	3	2	1	0.91248	1
GO:0006820:anion transport	1	0	1	0.91248	1
GO:0017183:peptidyl-diphthamide biosynthetic process from peptidyl-histidine	2	1	1	0.91248	1
GO:0016641:oxidoreductase activity, acting on the CH-NH2 group of donors, oxygen as acceptor	7	3	4	0.91248	1
GO:0004618:phosphoglycerate kinase activity	1	0	1	0.91248	1
GO:0030248:cellulose binding	6	1	4	0.91248	1
GO:0042147:retrograde transport, endosome to Golgi	4	2	2	0.91248	1
GO:0042597:periplasmic space	3	0	3	0.91248	1
GO:0003937:IMP cyclohydrolase activity	1	0	1	0.91248	1
GO:0004643:phosphoribosylaminoimidazolecarboxamide formyltransferase activity	1	0	1	0.91248	1
GO:0016903:oxidoreductase activity, acting on the aldehyde or oxo group of donors	1	0	1	0.91248	1
GO:0003916:DNA topoisomerase activity	1	0	1	0.91248	1
GO:0004049:anthranilate synthase activity	1	0	1	0.91248	1
GO:0004425:indole-3-glycerol-phosphate synthase activity	1	0	1	0.91248	1
GO:0004640:phosphoribosylanthranilate isomerase activity	1	0	1	0.91248	1
GO:0016891:endoribonuclease activity, producing 5'-phosphomonoesters	2	1	1	0.91248	1
GO:0048193:Golgi vesicle transport	1	0	1	0.91248	1
GO:0018279:protein N-linked glycosylation via asparagine	1	0	1	0.91248	1
GO:0000077:DNA damage checkpoint	2	1	1	0.91248	1
GO:0030896:checkpoint clamp complex	2	1	1	0.91248	1
GO:0000002:mitochondrial genome maintenance	1	0	1	0.91248	1
GO:0000262:mitochondrial chromosome	1	0	1	0.91248	1
GO:0005216:ion channel activity	5	3	2	0.91248	1
GO:0006259:DNA metabolic process	2	1	1	0.91248	1
GO:0001735:prenylcysteine oxidase activity	1	0	1	0.91248	1
GO:0016670:oxidoreductase activity, acting on a sulfur group of donors, oxygen as acceptor	1	0	1	0.91248	1
GO:0030328:prenylcysteine catabolic process	1	0	1	0.91248	1
GO:0020037:heme binding	164	64	95	0.91248	0.1001
GO:0009116:nucleoside metabolic process	11	5	6	0.91251	1
GO:0016151:nickel cation binding	5	2	3	0.91251	1
GO:0006284:base-excision repair	6	4	2	0.91251	1
GO:0005856:cytoskeleton	6	2	4	0.91789	1
GO:0006974:cellular response to DNA damage stimulus	1	0	1	0.91789	1
GO:0048478:replication fork protection	1	0	1	0.91789	1
GO:0000045:autophagosome assembly	1	0	1	0.91789	1
GO:0030245:cellulose catabolic process	1	0	1	0.91911	1
GO:0043140:ATP-dependent 3'-5' DNA helicase activity	1	0	1	0.91911	1
GO:0003913:DNA photolyase activity	1	0	1	0.91933	1
GO:0016624:oxidoreductase activity, acting on the aldehyde or oxo group of donors, disulfide as acceptor	5	3	2	0.92233	1
GO:0016701:oxidoreductase activity, acting on single donors with incorporation of molecular oxygen	2	1	1	0.92259	1
GO:0005319:lipid transporter activity	1	0	1	0.92517	1
GO:0006869:lipid transport	1	0	1	0.92517	1
GO:0055070:copper ion homeostasis	1	0	1	0.92781	1
GO:0000042:protein targeting to Golgi	1	0	1	0.93587	1
GO:0033179:proton-transporting V-type ATPase, V0 domain	1	0	1	0.93772	1
GO:0050661:NADP binding	19	8	9	0.94196	1
GO:0004556:alpha-amylase activity	3	1	2	0.94196	1
GO:0005885:Arp2/3 protein complex	2	1	1	0.94196	1
GO:0034314:Arp2/3 complex-mediated actin nucleation	2	1	1	0.94196	1
GO:0034061:DNA polymerase activity	2	1	1	0.94196	1
GO:0015031:protein transport	19	10	9	0.94393	1
GO:0004619:phosphoglycerate mutase activity	1	0	1	0.94393	1
GO:0006007:glucose catabolic process	1	0	1	0.94393	1
GO:0006621:protein retention in ER lumen	2	0	2	0.94393	1
GO:0046923:ER retention sequence binding	2	0	2	0.94393	1
GO:0030176:integral component of endoplasmic reticulum membrane	1	0	1	0.94393	1
GO:0034477:U6 snRNA 3'-end processing	1	0	1	0.94393	1
GO:0030001:metal ion transport	27	13	13	0.94393	0.57534
GO:0004427:inorganic diphosphatase activity	2	0	2	0.94669	1
GO:0006796:phosphate-containing compound metabolic process	2	0	2	0.94669	1
GO:0034220:ion transmembrane transport	1	0	1	0.94693	1
GO:0042802:identical protein binding	2	1	1	0.94854	1
GO:0016106:sesquiterpenoid biosynthetic process	4	0	4	0.94854	1
GO:0045482:trichodiene synthase activity	4	0	4	0.94854	1
GO:0008242:omega peptidase activity	2	0	1	0.95258	1
GO:0006801:superoxide metabolic process	6	3	3	0.95258	1
GO:0006879:cellular iron ion homeostasis	1	0	1	0.9586	1
GO:0004655:porphobilinogen synthase activity	1	0	1	0.96044	1
GO:0016992:lipoate synthase activity	1	0	1	0.96044	1
GO:0000145:exocyst	5	1	3	0.96249	1
GO:0017119:Golgi transport complex	3	1	2	0.96249	1
GO:0006605:protein targeting	2	1	1	0.96249	1
GO:0004765:shikimate kinase activity	1	0	1	0.96249	1
GO:0004604:phosphoadenylyl-sulfate reductase (thioredoxin) activity	1	0	1	0.96576	1
GO:0019379:sulfate assimilation, phosphoadenylyl sulfate reduction by phosphoadenylyl-sulfate reductase (thioredoxin)	1	0	1	0.96576	1
GO:0033180:proton-transporting V-type ATPase, V1 domain	2	0	2	0.96576	1
GO:0008250:oligosaccharyltransferase complex	2	0	2	0.96648	1
GO:0030904:retromer complex	2	0	2	0.96889	1
GO:0000156:phosphorelay response regulator activity	1	0	1	0.96889	1
GO:0002161:aminoacyl-tRNA editing activity	4	0	4	0.97045	1
GO:0006310:DNA recombination	7	2	5	0.97045	1
GO:0046912:transferase activity, transferring acyl groups, acyl groups converted into alkyl on transfer	4	2	2	0.97045	1
GO:0008073:ornithine decarboxylase inhibitor activity	1	0	1	0.97045	1
GO:0004579:dolichyl-diphosphooligosaccharide-protein glycotransferase activity	3	0	3	0.97371	1
GO:0035091:phosphatidylinositol binding	11	6	5	0.97483	1
GO:0004512:inositol-3-phosphate synthase activity	1	0	1	0.97483	1
GO:0006021:inositol biosynthetic process	1	0	1	0.97483	1
GO:0019478:D-amino acid catabolic process	2	0	2	0.97483	1
GO:0030127:COPII vesicle coat	3	1	2	0.98591	1
GO:0019008:molybdopterin synthase complex	1	0	1	0.98591	1
GO:0016846:carbon-sulfur lyase activity	12	4	8	0.9879	1
GO:0003725:double-stranded RNA binding	2	0	2	0.9879	1
GO:0004164:diphthine synthase activity	1	0	1	0.98912	1
GO:0016301:kinase activity	3	2	1	0.99139	0.99721
GO:0030915:Smc5-Smc6 complex	1	0	1	0.993	0.9936
GO:0005315:inorganic phosphate transmembrane transporter activity	4	1	3	0.99348	0.98971
GO:0006817:phosphate ion transport	4	1	3	0.99348	0.98971
GO:0016758:transferase activity, transferring hexosyl groups	19	10	8	1	0.97822
GO:0006270:DNA replication initiation	3	1	1	1	0.97822
GO:0004326:tetrahydrofolylpolyglutamate synthase activity	1	0	1	1	0.97708
GO:0045116:protein neddylation	1	0	1	1	0.97265
GO:0006482:protein demethylation	1	0	1	1	0.95746
GO:0052689:carboxylic ester hydrolase activity	1	0	1	1	0.95746
GO:0006672:ceramide metabolic process	1	0	1	1	0.95705
GO:0008134:transcription factor binding	1	0	1	1	0.9566
GO:0000107:imidazoleglycerol-phosphate synthase activity	1	0	1	1	0.9552
GO:0004843:thiol-dependent ubiquitin-specific protease activity	4	1	2	1	0.94707
GO:0006487:protein N-linked glycosylation	1	0	1	1	0.94694
GO:0010181:FMN binding	40	19	21	1	0.93551
GO:0004806:triglyceride lipase activity	3	1	2	1	0.93242
GO:0006281:DNA repair	36	15	21	1	0.92387
GO:0000737:DNA catabolic process, endonucleolytic	1	0	1	1	0.92387
GO:0018580:nitronate monooxygenase activity	5	2	3	1	0.92198
GO:0019752:carboxylic acid metabolic process	8	3	4	1	0.9164
GO:0008318:protein prenyltransferase activity	2	1	1	1	0.9164
GO:0018342:protein prenylation	2	1	1	1	0.9164
GO:0004725:protein tyrosine phosphatase activity	2	0	2	1	0.90911
GO:0016042:lipid catabolic process	4	1	3	1	0.90692
GO:0050151:oleate hydratase activity	5	1	4	1	0.90457
GO:0071949:FAD binding	5	1	4	1	0.90457
GO:0000226:microtubule cytoskeleton organization	5	3	2	1	0.90451
GO:0008158:hedgehog receptor activity	1	0	1	1	0.88598
GO:0000139:Golgi membrane	4	1	3	1	0.87642
GO:0003879:ATP phosphoribosyltransferase activity	1	0	1	1	0.87589
GO:0003950:NAD+ ADP-ribosyltransferase activity	2	1	1	1	0.87589
GO:0004788:thiamine diphosphokinase activity	1	0	1	1	0.87589
GO:0009229:thiamine diphosphate biosynthetic process	1	0	1	1	0.87589
GO:0030975:thiamine binding	1	0	1	1	0.87589
GO:0016972:thiol oxidase activity	2	1	1	1	0.87589
GO:0005509:calcium ion binding	24	11	13	1	0.86948
GO:0005874:microtubule	1	0	1	1	0.85633
GO:0007021:tubulin complex assembly	1	0	1	1	0.85633
GO:0045493:xylan catabolic process	1	0	1	1	0.84636
GO:0046559:alpha-glucuronidase activity	1	0	1	1	0.84636
GO:0004590:orotidine-5'-phosphate decarboxylase activity	2	0	2	1	0.84636
GO:0006207:'de novo' pyrimidine nucleobase biosynthetic process	2	0	2	1	0.84636
GO:0046577:long-chain-alcohol oxidase activity	1	0	1	1	0.84636
GO:0008168:methyltransferase activity	43	20	22	1	0.84205
GO:0005351:sugar:proton symporter activity	2	0	2	1	0.8411
GO:0008643:carbohydrate transport	2	0	2	1	0.8411
GO:0042558:pteridine-containing compound metabolic process	1	0	1	1	0.8378
GO:0007165:signal transduction	39	18	21	1	0.81623
GO:0001932:regulation of protein phosphorylation	1	0	1	1	0.81433
GO:0005952:cAMP-dependent protein kinase complex	1	0	1	1	0.81433
GO:0008603:cAMP-dependent protein kinase regulator activity	1	0	1	1	0.81433
GO:0000290:deadenylation-dependent decapping of nuclear-transcribed mRNA	1	0	1	1	0.79967
GO:0000221:vacuolar proton-transporting V-type ATPase, V1 domain	1	0	1	1	0.79321
GO:0016567:protein ubiquitination	2	1	1	1	0.79321
GO:0004831:tyrosine-tRNA ligase activity	1	0	1	1	0.79321
GO:0008508:bile acid:sodium symporter activity	1	0	1	1	0.79321
GO:0015103:inorganic anion transmembrane transporter activity	1	0	1	1	0.79321
GO:0033743:peptide-methionine (R)-S-oxide reductase activity	1	0	1	1	0.78288
GO:0004828:serine-tRNA ligase activity	2	1	1	1	0.78243
GO:0006434:seryl-tRNA aminoacylation	2	1	1	1	0.78243
GO:0003958:NADPH-hemoprotein reductase activity	3	1	2	1	0.78243
GO:0033014:tetrapyrrole biosynthetic process	4	1	3	1	0.75581
GO:0042026:protein refolding	1	0	1	1	0.75581
GO:0005886:plasma membrane	1	0	1	1	0.75145
GO:0004057:arginyltransferase activity	1	0	1	1	0.75145
GO:0016598:protein arginylation	1	0	1	1	0.75145
GO:0006568:tryptophan metabolic process	4	2	2	1	0.74084
GO:0004834:tryptophan synthase activity	3	2	1	1	0.72728
GO:0016702:oxidoreductase activity, acting on single donors with incorporation of molecular oxygen, incorporation of two atoms of oxygen	10	5	5	1	0.72552
GO:0016998:cell wall macromolecule catabolic process	2	0	2	1	0.7145
GO:0009072:aromatic amino acid family metabolic process	4	1	3	1	0.71421
GO:0004610:phosphoacetylglucosamine mutase activity	1	0	1	1	0.69968
GO:0006855:drug transmembrane transport	4	1	3	1	0.69576
GO:0015238:drug transmembrane transporter activity	4	1	3	1	0.69576
GO:0015297:antiporter activity	4	1	3	1	0.69576
GO:0004065:arylsulfatase activity	3	1	2	1	0.69169
GO:0018958:phenol-containing compound metabolic process	3	1	2	1	0.69169
GO:0016272:prefoldin complex	6	1	5	1	0.68779
GO:0030833:regulation of actin filament polymerization	4	0	4	1	0.67661
GO:0004563:beta-N-acetylhexosaminidase activity	2	0	2	1	0.67661
GO:0006777:Mo-molybdopterin cofactor biosynthetic process	4	1	3	1	0.67084
GO:0006914:autophagy	3	0	3	1	0.66323
GO:0004411:homogentisate 1,2-dioxygenase activity	1	0	1	1	0.66323
GO:0006559:L-phenylalanine catabolic process	1	0	1	1	0.66323
GO:0006570:tyrosine metabolic process	1	0	1	1	0.66323
GO:0015940:pantothenate biosynthetic process	3	2	1	1	0.66323
GO:0000015:phosphopyruvate hydratase complex	2	1	1	1	0.66323
GO:0004634:phosphopyruvate hydratase activity	2	1	1	1	0.66323
GO:0004030:aldehyde dehydrogenase [NAD(P)+] activity	3	1	2	1	0.66323
GO:0006081:cellular aldehyde metabolic process	3	1	2	1	0.66323
GO:0004807:triose-phosphate isomerase activity	1	0	1	1	0.64354
GO:0008652:cellular amino acid biosynthetic process	2	1	1	1	0.63871
GO:0004334:fumarylacetoacetase activity	2	0	2	1	0.63421
GO:0070461:SAGA-type complex	1	0	1	1	0.63039
GO:0004497:monooxygenase activity	4	0	4	1	0.62573
GO:0004573:mannosyl-oligosaccharide glucosidase activity	1	0	1	1	0.62573
GO:0009311:oligosaccharide metabolic process	1	0	1	1	0.62573
GO:0048278:vesicle docking	2	0	2	1	0.62161
GO:0004576:oligosaccharyl transferase activity	1	0	1	1	0.61226
GO:0008081:phosphoric diester hydrolase activity	17	7	10	1	0.60095
GO:0008824:cyanate hydratase activity	1	0	1	1	0.58769
GO:0009439:cyanate metabolic process	1	0	1	1	0.58769
GO:0006887:exocytosis	4	0	4	1	0.55684
GO:0006888:ER to Golgi vesicle-mediated transport	8	3	5	1	0.55517
GO:0004523:RNA-DNA hybrid ribonuclease activity	16	3	10	1	0.54557
GO:0006098:pentose-phosphate shunt	9	4	5	1	0.54229
GO:0004371:glycerone kinase activity	1	0	1	1	0.54229
GO:0006071:glycerol metabolic process	1	0	1	1	0.54229
GO:0004019:adenylosuccinate synthase activity	1	0	1	1	0.54229
GO:0048015:phosphatidylinositol-mediated signaling	1	0	1	1	0.54229
GO:0006096:glycolytic process	6	3	3	1	0.51963
GO:0016813:hydrolase activity, acting on carbon-nitrogen (but not peptide) bonds, in linear amidines	2	0	1	1	0.51963
GO:0032324:molybdopterin cofactor biosynthetic process	2	0	2	1	0.51963
GO:0031221:arabinan metabolic process	1	0	1	1	0.51922
GO:0003972:RNA ligase (ATP) activity	1	0	1	1	0.51536
GO:0019310:inositol catabolic process	1	0	1	1	0.51536
GO:0050113:inositol oxygenase activity	1	0	1	1	0.51536
GO:0004349:glutamate 5-kinase activity	1	0	1	1	0.51479
GO:0009584:detection of visible light	2	1	1	1	0.51455
GO:0018298:protein-chromophore linkage	2	1	1	1	0.51455
GO:0044262:cellular carbohydrate metabolic process	7	3	4	1	0.51455
GO:0006479:protein methylation	1	0	1	1	0.49432
GO:0004664:prephenate dehydratase activity	1	0	1	1	0.48036
GO:0009094:L-phenylalanine biosynthetic process	1	0	1	1	0.48036
GO:0009820:alkaloid metabolic process	4	1	3	1	0.47742
GO:0050364:tryptophan dimethylallyltransferase activity	4	1	3	1	0.47742
GO:0007031:peroxisome organization	2	0	2	1	0.47742
GO:0052861:glucan endo-1,3-beta-glucanase activity, C-3 substituted reducing group	1	0	1	1	0.47742
GO:0019295:coenzyme M biosynthetic process	1	0	1	1	0.46546
GO:0004061:arylformamidase activity	5	1	3	1	0.46268
GO:0019441:tryptophan catabolic process to kynurenine	5	1	3	1	0.46268
GO:0005777:peroxisome	5	1	4	1	0.45996
GO:0008061:chitin binding	9	3	5	1	0.45804
GO:0000922:spindle pole	4	2	2	1	0.45687
GO:0005815:microtubule organizing center	4	2	2	1	0.45687
GO:0009190:cyclic nucleotide biosynthetic process	2	0	2	1	0.45687
GO:0016849:phosphorus-oxygen lyase activity	2	0	2	1	0.45687
GO:0004363:glutathione synthase activity	1	0	1	1	0.45563
GO:0006750:glutathione biosynthetic process	1	0	1	1	0.45563
GO:0005779:integral component of peroxisomal membrane	4	0	4	1	0.44149
GO:0003938:IMP dehydrogenase activity	1	0	1	1	0.44149
GO:0050096:methylaspartate ammonia-lyase activity	1	0	1	1	0.42983
GO:0008199:ferric iron binding	9	3	6	1	0.42754
GO:0004499:N,N-dimethylaniline monooxygenase activity	7	2	5	1	0.42754
GO:0007155:cell adhesion	4	1	3	1	0.42425
GO:0030599:pectinesterase activity	2	0	2	1	0.41646
GO:0042545:cell wall modification	2	0	2	1	0.41646
GO:0008641:small protein activating enzyme activity	3	1	2	1	0.40798
GO:0016559:peroxisome fission	3	0	3	1	0.38539
GO:0005801:cis-Golgi network	4	1	3	1	0.38539
GO:0016209:antioxidant activity	2	1	1	1	0.38539
GO:0019211:phosphatase activator activity	2	1	1	1	0.38539
GO:0016881:acid-amino acid ligase activity	15	4	11	1	0.37984
GO:0043169:cation binding	12	4	8	1	0.37917
GO:0004560:alpha-L-fucosidase activity	1	0	1	1	0.37666
GO:0004177:aminopeptidase activity	5	3	2	1	0.37666
GO:0008239:dipeptidyl-peptidase activity	3	0	3	1	0.37347
GO:0004594:pantothenate kinase activity	1	0	1	1	0.37347
GO:0015937:coenzyme A biosynthetic process	1	0	1	1	0.37347
GO:0016791:phosphatase activity	5	1	4	1	0.36145
GO:0009916:alternative oxidase activity	2	0	2	1	0.36145
GO:0008521:acetyl-CoA transporter activity	1	0	1	1	0.35611
GO:0046854:phosphatidylinositol phosphorylation	5	1	3	1	0.34358
GO:0004350:glutamate-5-semialdehyde dehydrogenase activity	1	0	1	1	0.34358
GO:0009039:urease activity	1	0	1	1	0.33706
GO:0005978:glycogen biosynthetic process	1	0	1	1	0.33706
GO:0006164:purine nucleotide biosynthetic process	3	0	3	1	0.33188
GO:0009107:lipoate biosynthetic process	2	0	2	1	0.32822
GO:0006520:cellular amino acid metabolic process	8	2	5	1	0.32263
GO:0015109:chromate transmembrane transporter activity	2	0	2	1	0.32088
GO:0015703:chromate transport	2	0	2	1	0.32088
GO:0016888:endodeoxyribonuclease activity, producing 5'-phosphomonoesters	3	0	3	1	0.31634
GO:0000105:histidine biosynthetic process	5	2	3	1	0.31634
GO:0006044:N-acetylglucosamine metabolic process	1	0	1	1	0.31634
GO:0008448:N-acetylglucosamine-6-phosphate deacetylase activity	1	0	1	1	0.31634
GO:0016811:hydrolase activity, acting on carbon-nitrogen (but not peptide) bonds, in linear amides	12	1	10	1	0.31578
GO:0004565:beta-galactosidase activity	3	2	1	1	0.31578
GO:0004608:phosphatidylethanolamine N-methyltransferase activity	1	0	1	1	0.31578
GO:0006040:amino sugar metabolic process	1	0	1	1	0.31578
GO:0009254:peptidoglycan turnover	1	0	1	1	0.31578
GO:0008237:metallopeptidase activity	3	1	2	1	0.29838
GO:0016833:oxo-acid-lyase activity	2	0	2	1	0.29838
GO:0036361:racemase activity, acting on amino acids and derivatives	2	1	1	1	0.29838
GO:0004930:G-protein coupled receptor activity	1	0	1	1	0.29557
GO:0015105:arsenite transmembrane transporter activity	1	0	1	1	0.28591
GO:0015700:arsenite transport	1	0	1	1	0.28591
GO:0008198:ferrous iron binding	3	1	2	1	0.26098
GO:0004470:malic enzyme activity	2	0	2	1	0.25266
GO:0004471:malate dehydrogenase (decarboxylating) (NAD+) activity	2	0	2	1	0.25266
GO:0006108:malate metabolic process	2	0	2	1	0.25266
GO:0045226:extracellular polysaccharide biosynthetic process	1	0	1	1	0.24924
GO:0051920:peroxiredoxin activity	5	2	3	1	0.23733
GO:0016805:dipeptidase activity	3	1	2	1	0.23733
GO:0008410:CoA-transferase activity	2	0	2	1	0.23357
GO:0046952:ketone body catabolic process	2	0	2	1	0.23357
GO:0008184:glycogen phosphorylase activity	1	0	1	1	0.23357
GO:0009117:nucleotide metabolic process	1	0	1	1	0.22985
GO:0019543:propionate catabolic process	3	0	2	1	0.22309
GO:0030259:lipid glycosylation	7	3	4	1	0.2182
GO:0016415:octanoyltransferase activity	1	0	1	1	0.21422
GO:0000160:phosphorelay signal transduction system	20	7	13	1	0.20824
GO:0009712:catechol-containing compound metabolic process	3	1	2	1	0.20824
GO:0018576:catechol 1,2-dioxygenase activity	3	1	2	1	0.20824
GO:0004421:hydroxymethylglutaryl-CoA synthase activity	2	0	2	1	0.20824
GO:0000271:polysaccharide biosynthetic process	1	0	1	1	0.20824
GO:0003979:UDP-glucose 6-dehydrogenase activity	1	0	1	1	0.20824
GO:0008963:phospho-N-acetylmuramoyl-pentapeptide-transferase activity	1	0	1	1	0.20824
GO:0004412:homoserine dehydrogenase activity	1	0	1	1	0.20824
GO:0008750:NAD(P)+ transhydrogenase (AB-specific) activity	1	0	1	1	0.20824
GO:0009073:aromatic amino acid family biosynthetic process	6	1	5	1	0.20345
GO:0046873:metal ion transmembrane transporter activity	21	10	10	1	0.19876
GO:0051087:chaperone binding	3	2	1	1	0.19669
GO:0005576:extracellular region	8	1	6	1	0.18881
GO:0004751:ribose-5-phosphate isomerase activity	1	0	1	1	0.18379
GO:0009052:pentose-phosphate shunt, non-oxidative branch	1	0	1	1	0.18379
GO:0006569:tryptophan catabolic process	2	0	2	1	0.18158
GO:0030429:kynureninase activity	2	0	2	1	0.18158
GO:0004418:hydroxymethylbilane synthase activity	2	0	2	1	0.17429
GO:0006725:cellular aromatic compound metabolic process	10	4	6	1	0.15559
GO:0004871:signal transducer activity	21	7	14	1	0.14716
GO:0016462:pyrophosphatase activity	1	0	1	1	0.14642
GO:0008170:N-methyltransferase activity	1	0	1	1	0.13729
GO:0000155:phosphorelay sensor kinase activity	13	6	7	1	0.13559
GO:0016627:oxidoreductase activity, acting on the CH-CH group of donors	26	12	13	1	0.13559
GO:0007186:G-protein coupled receptor signaling pathway	6	1	5	1	0.12602
GO:0009341:beta-galactosidase complex	2	1	1	1	0.12602
GO:0016832:aldehyde-lyase activity	5	2	3	1	0.11877
GO:0004764:shikimate 3-dehydrogenase (NADP+) activity	8	2	6	1	0.11659
GO:0004106:chorismate mutase activity	1	0	1	1	0.10679
GO:0046417:chorismate metabolic process	1	0	1	1	0.10679
GO:0005199:structural constituent of cell wall	7	2	5	1	0.10129
GO:0009277:fungal-type cell wall	7	2	5	1	0.10129
GO:0016747:transferase activity, transferring acyl groups other than amino-acyl groups	26	12	14	1	0.088598
GO:0008898:S-adenosylmethionine-homocysteine S-methyltransferase activity	2	0	2	1	0.087146
GO:0042823:pyridoxal phosphate biosynthetic process	2	0	2	1	0.077138
GO:0004043:L-aminoadipate-semialdehyde dehydrogenase activity	1	0	1	1	0.076975
GO:0031177:phosphopantetheine binding	1	0	1	1	0.076975
GO:0004414:homoserine O-acetyltransferase activity	3	1	2	1	0.07565
GO:0016763:transferase activity, transferring pentosyl groups	3	0	3	1	0.071495
GO:0004601:peroxidase activity	12	4	8	1	0.064211
GO:0016855:racemase and epimerase activity, acting on amino acids and derivatives	1	0	1	1	0.06354
GO:0016874:ligase activity	11	3	8	1	0.060367
GO:0004571:mannosyl-oligosaccharide 1,2-alpha-mannosidase activity	6	2	4	1	0.058783
GO:0004649:poly(ADP-ribose) glycohydrolase activity	1	0	1	1	0.056162
GO:0009098:leucine biosynthetic process	2	0	2	1	0.054049
GO:0004932:mating-type factor pheromone receptor activity	2	0	2	1	0.051517
GO:0004853:uroporphyrinogen decarboxylase activity	1	0	1	1	0.045897
GO:0004476:mannose-6-phosphate isomerase activity	2	0	2	1	0.044044
GO:0009298:GDP-mannose biosynthetic process	2	0	2	1	0.044044
GO:0004754:saccharopine dehydrogenase (NAD+, L-lysine-forming) activity	1	0	1	1	0.041753
GO:0004084:branched-chain-amino-acid transaminase activity	3	1	2	1	0.0396
GO:0009081:branched-chain amino acid metabolic process	3	1	2	1	0.0396
GO:0006644:phospholipid metabolic process	2	0	2	1	0.0396
GO:0016810:hydrolase activity, acting on carbon-nitrogen (but not peptide) bonds	34	9	24	1	0.03614
GO:0006464:cellular protein modification process	8	3	5	1	0.03614
GO:0004746:riboflavin synthase activity	1	0	1	1	0.035004
GO:0051287:NAD binding	27	9	17	1	0.033477
GO:0006886:intracellular protein transport	42	25	17	1	0.033477
GO:0003964:RNA-directed DNA polymerase activity	1	0	1	1	0.031218
GO:0004399:histidinol dehydrogenase activity	1	0	1	1	0.025277
GO:0004635:phosphoribosyl-AMP cyclohydrolase activity	1	0	1	1	0.025277
GO:0004636:phosphoribosyl-ATP diphosphatase activity	1	0	1	1	0.025277
GO:0005506:iron ion binding	156	63	87	1	0.024713
GO:0046373:L-arabinose metabolic process	5	1	4	1	0.020034
GO:0046556:alpha-L-arabinofuranosidase activity	5	1	4	1	0.020034
GO:0003952:NAD+ synthase (glutamine-hydrolyzing) activity	1	0	1	1	0.020034
GO:0000287:magnesium ion binding	26	11	15	1	0.019534
GO:0030976:thiamine pyrophosphate binding	11	5	6	1	0.011366
GO:0004013:adenosylhomocysteinase activity	1	0	1	1	0.0096909
GO:0006730:one-carbon metabolic process	1	0	1	1	0.0096909
GO:0004339:glucan 1,4-alpha-glucosidase activity	1	0	1	1	0.0096682
GO:0004514:nicotinate-nucleotide diphosphorylase (carboxylating) activity	2	0	2	1	0.0096682
GO:0045735:nutrient reservoir activity	5	1	3	1	0.0094038
GO:0000166:nucleotide binding	72	32	39	1	0.0082811
GO:0004616:phosphogluconate dehydrogenase (decarboxylating) activity	8	3	5	1	0.0082811
GO:0010333:terpene synthase activity	4	1	3	1	0.0082811
GO:0008108:UDP-glucose:hexose-1-phosphate uridylyltransferase activity	1	0	1	1	0.0076623
GO:0005975:carbohydrate metabolic process	177	64	107	1	0.0072602
GO:0046872:metal ion binding	106	47	59	1	0.0069138
GO:0030170:pyridoxal phosphate binding	52	17	34	1	0.0069138
GO:0005976:polysaccharide metabolic process	5	1	4	1	0.0064584
GO:0016407:acetyltransferase activity	7	0	7	1	0.0063312
GO:0016829:lyase activity	18	6	12	1	0.0043146
GO:0009086:methionine biosynthetic process	7	2	5	1	0.0043067
GO:0016841:ammonia-lyase activity	1	0	1	1	0.00366
GO:2001070:starch binding	3	0	3	1	0.002767
GO:0009085:lysine biosynthetic process	2	0	2	1	0.0027444
GO:0006631:fatty acid metabolic process	13	4	9	1	0.0026879
GO:0003995:acyl-CoA dehydrogenase activity	18	6	12	1	0.0020923
GO:0004611:phosphoenolpyruvate carboxykinase activity	1	0	1	1	0.0013442
GO:0017076:purine nucleotide binding	1	0	1	1	0.0013442
GO:0004612:phosphoenolpyruvate carboxykinase (ATP) activity	1	0	1	1	0.0013442
GO:0008171:O-methyltransferase activity	14	1	13	1	0.0011558
GO:0004047:aminomethyltransferase activity	2	1	1	1	0.0011078
GO:0004559:alpha-mannosidase activity	1	0	1	1	0.001092
GO:0006013:mannose metabolic process	1	0	1	1	0.001092
GO:0015923:mannosidase activity	1	0	1	1	0.001092
GO:0008483:transaminase activity	10	2	8	1	0.0010854
GO:0055085:transmembrane transport	557	225	320	1	0.0010346
GO:0016772:transferase activity, transferring phosphorus-containing groups	237	89	132	1	0.00088843
GO:0006807:nitrogen compound metabolic process	25	8	15	1	0.00088735
GO:0070403:NAD+ binding	8	3	4	1	0.00079391
GO:0030570:pectate lyase activity	1	0	1	1	0.0003699
GO:0004335:galactokinase activity	1	0	1	1	0.00027377
GO:0046835:carbohydrate phosphorylation	1	0	1	1	0.00027377
GO:0004489:methylenetetrahydrofolate reductase (NAD(P)H) activity	2	0	2	1	0.00020884
GO:0006555:methionine metabolic process	2	0	2	1	0.00020884
GO:0004735:pyrroline-5-carboxylate reductase activity	4	1	3	1	0.00020884
GO:0004352:glutamate dehydrogenase (NAD+) activity	1	0	1	1	0.00016238
GO:0019551:glutamate catabolic process to 2-oxoglutarate	1	0	1	1	0.00016238
GO:0004812:aminoacyl-tRNA ligase activity	32	10	22	1	0.00011557
GO:0009058:biosynthetic process	55	22	33	1	8.3126e-05
GO:0005328:neurotransmitter:sodium symporter activity	1	0	1	1	6.4872e-05
GO:0006836:neurotransmitter transport	1	0	1	1	6.4872e-05
GO:0009435:NAD biosynthetic process	5	0	5	1	5.5226e-05
GO:0006561:proline biosynthetic process	6	1	5	1	4.6217e-05
GO:0006418:tRNA aminoacylation for protein translation	30	9	21	1	4.3668e-05
GO:0004767:sphingomyelin phosphodiesterase activity	1	0	1	1	3.1253e-05
GO:0006685:sphingomyelin catabolic process	1	0	1	1	3.1253e-05
GO:0016021:integral component of membrane	633	269	350	1	1.982e-05
GO:0016787:hydrolase activity	138	50	85	1	1.8118e-05
GO:0006012:galactose metabolic process	2	0	2	1	1.9481e-06
GO:0004451:isocitrate lyase activity	2	0	2	1	5.2836e-07
GO:0004553:hydrolase activity, hydrolyzing O-glycosyl compounds	112	38	70	1	1.4365e-07
GO:0006094:gluconeogenesis	3	1	2	1	1.333e-07
GO:0004372:glycine hydroxymethyltransferase activity	2	0	2	1	3.5295e-08
GO:0006544:glycine metabolic process	2	0	2	1	3.5295e-08
GO:0006563:L-serine metabolic process	2	0	2	1	3.5295e-08
GO:0016705:oxidoreductase activity, acting on paired donors, with incorporation or reduction of molecular oxygen	116	38	73	1	2.0602e-08
GO:0004075:biotin carboxylase activity	1	0	1	1	5.0664e-10
GO:0004736:pyruvate carboxylase activity	1	0	1	1	5.0664e-10
GO:0016788:hydrolase activity, acting on ester bonds	26	7	19	1	2.1746e-10
GO:0043531:ADP binding	11	2	9	1	2.5084e-11
GO:0055114:oxidation-reduction process	758	301	432	1	1.6031e-11
GO:0003677:DNA binding	428	180	223	1	1.1399e-12
GO:0006546:glycine catabolic process	3	1	2	1	3.9544e-13
GO:0030246:carbohydrate binding	26	3	23	1	2.8475e-13
GO:0004375:glycine dehydrogenase (decarboxylating) activity	1	0	1	1	9.485e-14
GO:0016491:oxidoreductase activity	582	235	325	1	4.9656e-16
GO:0005634:nucleus	461	189	266	1	5.9645e-17
GO:0003824:catalytic activity	521	210	300	1	4.868e-18
GO:0008080:N-acetyltransferase activity	40	13	25	1	1.1448e-25
GO:0008152:metabolic process	552	218	322	1	3.7469e-27
GO:0006351:transcription, DNA-templated	252	78	174	1	3.7469e-27
GO:0004066:asparagine synthase (glutamine-hydrolyzing) activity	3	2	1	1	1.9048e-28
GO:0006529:asparagine biosynthetic process	3	2	1	1	1.9048e-28
GO:0022857:transmembrane transporter activity	121	20	97	1	1.6716e-29
GO:0006355:regulation of transcription, DNA-templated	354	117	233	1	8.1762e-32
GO:0005375:copper ion transmembrane transporter activity	4	1	3	1	9.4292e-35
GO:0035434:copper ion transmembrane transport	4	1	3	1	9.4292e-35
GO:0008270:zinc ion binding	533	171	350	1	1.233e-43
GO:0000981:RNA polymerase II transcription factor activity, sequence-specific DNA binding	281	74	203	1	3.6353e-44

## Sheet: P. nalgiovense (GO)
Name	Genes (total)	Genes (up)	Genes (down)	P adjusted (up)	P adjusted (down)
GO:0055085:transmembrane transport	515	309	191	1.1896e-289	1
GO:0016020:membrane	272	164	107	1.1712e-213	1
GO:0016021:integral component of membrane	598	339	237	7.642e-200	1
GO:0003333:amino acid transmembrane transport	53	39	14	1.11e-154	1
GO:0015171:amino acid transmembrane transporter activity	53	39	14	1.11e-154	1
GO:0006810:transport	116	61	54	7.7228e-142	1
GO:0005215:transporter activity	17	11	6	5.2528e-129	1
GO:0004851:uroporphyrin-III C-methyltransferase activity	1	1	0	1.3511e-98	1
GO:0046857:oxidoreductase activity, acting on other nitrogenous compounds as donors, with NAD or NADP as acceptor	1	1	0	1.3511e-98	1
GO:0042128:nitrate assimilation	2	2	0	3.3219e-87	1
GO:0000981:RNA polymerase II transcription factor activity, sequence-specific DNA binding	238	140	92	8.5055e-84	1
GO:0008519:ammonium transmembrane transporter activity	3	3	0	8.3543e-74	1
GO:0015696:ammonium transport	3	3	0	8.3543e-74	1
GO:0006355:regulation of transcription, DNA-templated	317	177	133	4.0058e-72	1
GO:0004185:serine-type carboxypeptidase activity	10	10	0	6.401e-72	1
GO:0008270:zinc ion binding	499	253	235	1.1361e-51	1
GO:0005506:iron ion binding	133	81	48	1.1714e-50	1
GO:0055114:oxidation-reduction process	674	336	325	4.4729e-49	1
GO:0005634:nucleus	434	220	207	6.8053e-47	1
GO:0019354:siroheme biosynthetic process	2	1	1	1.9152e-46	1
GO:0043115:precorrin-2 dehydrogenase activity	2	1	1	1.9152e-46	1
GO:0016491:oxidoreductase activity	512	273	229	6.0865e-46	1
GO:0006508:proteolysis	68	39	26	8.437e-45	1
GO:0020037:heme binding	151	87	57	2.1559e-44	1
GO:0003840:gamma-glutamyltransferase activity	3	3	0	9.6993e-35	1
GO:0006749:glutathione metabolic process	3	3	0	9.6993e-35	1
GO:0004181:metallocarboxypeptidase activity	2	2	0	2.1774e-34	1
GO:0016887:ATPase activity	54	31	23	2.355e-29	1
GO:0008152:metabolic process	532	261	260	2.6383e-29	1
GO:0016705:oxidoreductase activity, acting on paired donors, with incorporation or reduction of molecular oxygen	100	56	40	3.757e-29	1
GO:0042626:ATPase activity, coupled to transmembrane movement of substances	42	22	19	3.8359e-28	1
GO:0016810:hydrolase activity, acting on carbon-nitrogen (but not peptide) bonds	33	23	9	4.4756e-26	1
GO:0006351:transcription, DNA-templated	223	111	112	3.7562e-25	1
GO:0016884:carbon-nitrogen ligase activity, with glutamine as amido-N-donor	24	16	7	5.4768e-23	1
GO:0033897:ribonuclease T2 activity	2	1	1	5.2945e-22	1
GO:0016706:oxidoreductase activity, acting on paired donors, with incorporation or reduction of molecular oxygen, 2-oxoglutarate as one donor, and incorporation of one atom each of oxygen into both donors	22	12	10	3.2997e-19	1
GO:0016701:oxidoreductase activity, acting on single donors with incorporation of molecular oxygen	2	1	1	2.3606e-18	1
GO:0051536:iron-sulfur cluster binding	18	7	11	1.1239e-17	1
GO:0009072:aromatic amino acid family metabolic process	3	2	1	4.5637e-17	1
GO:0030151:molybdenum ion binding	8	4	3	6.6965e-17	1
GO:0006779:porphyrin-containing compound biosynthetic process	4	1	3	6.7665e-17	1
GO:0008171:O-methyltransferase activity	13	6	7	3.0969e-15	1
GO:0006950:response to stress	32	17	11	4.8775e-15	1
GO:0050660:flavin adenine dinucleotide binding	97	49	47	1.2481e-14	1
GO:0008236:serine-type peptidase activity	10	7	3	1.966e-14	1
GO:0009116:nucleoside metabolic process	12	6	6	2.1331e-14	1
GO:0003935:GTP cyclohydrolase II activity	2	1	0	4.5545e-14	1
GO:0016641:oxidoreductase activity, acting on the CH-NH2 group of donors, oxygen as acceptor	5	4	1	4.6952e-14	1
GO:0004252:serine-type endopeptidase activity	13	8	5	4.9573e-13	1
GO:0019008:molybdopterin synthase complex	1	1	0	3.9781e-12	1
GO:0016226:iron-sulfur cluster assembly	4	2	2	4.7889e-12	1
GO:0004768:stearoyl-CoA 9-desaturase activity	2	2	0	8.8602e-12	1
GO:0006694:steroid biosynthetic process	5	4	1	1.0182e-11	1
GO:0004930:G-protein coupled receptor activity	2	2	0	1.4357e-11	1
GO:0009039:urease activity	2	1	1	1.4771e-11	1
GO:0043419:urea catabolic process	2	1	1	1.4771e-11	1
GO:0003989:acetyl-CoA carboxylase activity	1	1	0	2.8413e-11	1
GO:0016772:transferase activity, transferring phosphorus-containing groups	246	133	103	3.4056e-11	1
GO:0004521:endoribonuclease activity	2	1	1	8.6638e-11	1
GO:0006629:lipid metabolic process	60	31	25	1.1766e-10	1
GO:0004421:hydroxymethylglutaryl-CoA synthase activity	2	2	0	1.6107e-10	1
GO:0004672:protein kinase activity	137	72	64	1.3406e-09	1
GO:0016559:peroxisome fission	3	1	2	1.3406e-09	1
GO:0008131:primary amine oxidase activity	6	4	2	1.4762e-09	1
GO:0009308:amine metabolic process	6	4	2	1.4762e-09	1
GO:0006468:protein phosphorylation	138	72	65	2.2653e-09	1
GO:0005199:structural constituent of cell wall	9	4	5	2.2839e-09	0.010442
GO:0009277:fungal-type cell wall	9	4	5	2.2839e-09	0.010442
GO:0008812:choline dehydrogenase activity	17	10	7	2.2879e-09	1
GO:0016708:oxidoreductase activity, acting on paired donors, with incorporation or reduction of molecular oxygen, NAD(P)H as one donor, and incorporation of two atoms of oxygen into one donor	4	4	0	1.0857e-08	1
GO:0019439:aromatic compound catabolic process	4	4	0	1.0857e-08	1
GO:0016811:hydrolase activity, acting on carbon-nitrogen (but not peptide) bonds, in linear amides	14	8	5	1.8571e-08	0.74504
GO:0003700:transcription factor activity, sequence-specific DNA binding	48	28	19	4.5866e-08	1
GO:0043531:ADP binding	9	6	3	1.4155e-07	1
GO:0006066:alcohol metabolic process	19	10	9	1.4536e-07	1
GO:0003993:acid phosphatase activity	11	6	4	1.812e-07	1
GO:0016614:oxidoreductase activity, acting on CH-OH group of donors	57	32	25	2.0325e-07	1
GO:0006807:nitrogen compound metabolic process	23	13	10	7.3562e-07	1
GO:0022857:transmembrane transporter activity	112	52	50	8.1431e-07	1
GO:0008272:sulfate transport	6	4	2	9.924e-07	1
GO:0015116:sulfate transmembrane transporter activity	6	4	2	9.924e-07	1
GO:0048038:quinone binding	7	4	3	9.924e-07	1
GO:0008610:lipid biosynthetic process	3	2	1	1.0664e-06	1
GO:0006633:fatty acid biosynthetic process	19	14	5	1.6662e-06	1
GO:0033961:cis-stilbene-oxide hydrolase activity	3	3	0	2.0602e-06	1
GO:0007186:G-protein coupled receptor signaling pathway	7	6	1	4.0879e-06	1
GO:0004557:alpha-galactosidase activity	1	1	0	5.3615e-06	1
GO:0016787:hydrolase activity	135	66	66	6.2319e-06	1
GO:0008496:mannan endo-1,6-alpha-mannosidase activity	6	5	1	8.8865e-06	1
GO:0004540:ribonuclease activity	6	5	1	8.946e-06	1
GO:0009117:nucleotide metabolic process	1	1	0	9.3904e-06	1
GO:0008483:transaminase activity	9	4	5	1.892e-05	1
GO:0006777:Mo-molybdopterin cofactor biosynthetic process	5	4	1	2.3679e-05	1
GO:0043169:cation binding	13	6	7	2.8255e-05	1
GO:0006662:glycerol ether metabolic process	2	1	1	3.3693e-05	1
GO:0003824:catalytic activity	504	225	272	3.8355e-05	0.84085
GO:0005779:integral component of peroxisomal membrane	4	1	3	5.4679e-05	1
GO:0003677:DNA binding	413	177	216	5.8768e-05	1
GO:0005780:extrinsic component of intraperoxisomal membrane	1	1	0	6.8508e-05	1
GO:0045033:peroxisome inheritance	1	1	0	6.8508e-05	1
GO:0030248:cellulose binding	6	4	2	7.3078e-05	1
GO:0006139:nucleobase-containing compound metabolic process	9	3	6	8.4036e-05	1
GO:0016829:lyase activity	15	9	6	8.568e-05	1
GO:0016805:dipeptidase activity	2	2	0	9.2967e-05	1
GO:0008897:holo-[acyl-carrier-protein] synthase activity	3	2	1	9.9838e-05	1
GO:0008168:methyltransferase activity	43	15	27	0.00012545	1
GO:0006537:glutamate biosynthetic process	1	1	0	0.00031464	1
GO:0016040:glutamate synthase (NADH) activity	1	1	0	0.00031464	1
GO:0045181:glutamate synthase activity, NAD(P)H as acceptor	1	1	0	0.00031464	1
GO:0015930:glutamate synthase activity	1	1	0	0.00031464	1
GO:0016853:isomerase activity	6	3	3	0.00031464	1
GO:0004356:glutamate-ammonia ligase activity	6	3	3	0.00031784	1
GO:0005507:copper ion binding	23	12	11	0.00043678	1
GO:0015299:solute:proton antiporter activity	8	5	3	0.00048409	1
GO:0006542:glutamine biosynthetic process	2	2	0	0.00051067	1
GO:0016052:carbohydrate catabolic process	9	5	4	0.00066988	1
GO:0006084:acetyl-CoA metabolic process	1	1	0	0.00086578	1
GO:0004871:signal transducer activity	22	16	6	0.00099535	1
GO:0004674:protein serine/threonine kinase activity	12	5	7	0.0011643	1
GO:0016639:oxidoreductase activity, acting on the CH-NH2 group of donors, NAD or NADP as acceptor	1	1	0	0.0011957	1
GO:0009059:macromolecule biosynthetic process	4	2	2	0.0015123	1
GO:0004411:homogentisate 1,2-dioxygenase activity	2	2	0	0.0015989	1
GO:0006559:L-phenylalanine catabolic process	2	2	0	0.0015989	1
GO:0006570:tyrosine metabolic process	2	2	0	0.0015989	1
GO:0016042:lipid catabolic process	5	5	0	0.0016029	1
GO:0016747:transferase activity, transferring acyl groups other than amino-acyl groups	22	15	7	0.001648	1
GO:0006308:DNA catabolic process	1	1	0	0.001648	1
GO:0006075:(1->3)-beta-D-glucan biosynthetic process	1	1	0	0.0018795	1
GO:0043565:sequence-specific DNA binding	44	23	21	0.0019741	1
GO:0004345:glucose-6-phosphate dehydrogenase activity	1	1	0	0.0019741	1
GO:0006006:glucose metabolic process	1	1	0	0.0019741	1
GO:0000160:phosphorelay signal transduction system	19	15	4	0.0021548	1
GO:0035299:inositol pentakisphosphate 2-kinase activity	1	1	0	0.0028609	1
GO:0006044:N-acetylglucosamine metabolic process	1	1	0	0.003467	1
GO:0008448:N-acetylglucosamine-6-phosphate deacetylase activity	1	1	0	0.003467	1
GO:0006827:high-affinity iron ion transmembrane transport	1	1	0	0.0051099	1
GO:0033573:high-affinity iron permease complex	1	1	0	0.0051099	1
GO:0009055:electron carrier activity	14	4	10	0.0053347	0.65438
GO:0046983:protein dimerization activity	52	25	16	0.0053369	1
GO:0006979:response to oxidative stress	15	9	6	0.0054194	1
GO:0016151:nickel cation binding	6	2	4	0.0064963	1
GO:0006812:cation transport	22	14	8	0.0067003	1
GO:0006334:nucleosome assembly	3	3	0	0.0098668	1
GO:0008138:protein tyrosine/serine/threonine phosphatase activity	6	4	2	0.010065	1
GO:0004089:carbonate dehydratase activity	2	2	0	0.011056	1
GO:0004474:malate synthase activity	1	1	0	0.011056	1
GO:0006097:glyoxylate cycle	1	1	0	0.011056	1
GO:0033177:proton-transporting two-sector ATPase complex, proton-transporting domain	5	2	3	0.0159	1
GO:0015035:protein disulfide oxidoreductase activity	9	5	4	0.016962	1
GO:0008299:isoprenoid biosynthetic process	12	6	5	0.017859	1
GO:0005351:sugar:proton symporter activity	2	1	1	0.017859	1
GO:0008643:carbohydrate transport	2	1	1	0.017859	1
GO:0016841:ammonia-lyase activity	1	1	0	0.019923	1
GO:0006198:cAMP catabolic process	1	1	0	0.021545	1
GO:0004190:aspartic-type endopeptidase activity	15	8	4	0.023624	1
GO:0005975:carbohydrate metabolic process	191	90	97	0.023758	1
GO:0001735:prenylcysteine oxidase activity	1	1	0	0.024176	1
GO:0016670:oxidoreductase activity, acting on a sulfur group of donors, oxygen as acceptor	1	1	0	0.024176	1
GO:0030328:prenylcysteine catabolic process	1	1	0	0.024176	1
GO:0008824:cyanate hydratase activity	1	1	0	0.024176	1
GO:0009439:cyanate metabolic process	1	1	0	0.024176	1
GO:0000156:phosphorelay response regulator activity	1	1	0	0.033801	1
GO:0008508:bile acid:sodium symporter activity	2	2	0	0.03502	1
GO:0015103:inorganic anion transmembrane transporter activity	2	2	0	0.03502	1
GO:0004743:pyruvate kinase activity	1	1	0	0.03713	1
GO:0030955:potassium ion binding	1	1	0	0.03713	1
GO:0008073:ornithine decarboxylase inhibitor activity	1	1	0	0.039318	1
GO:0006665:sphingolipid metabolic process	2	2	0	0.045327	1
GO:0003950:NAD+ ADP-ribosyltransferase activity	3	3	0	0.06041	1
GO:0008716:D-alanine-D-alanine ligase activity	3	1	2	0.063219	1
GO:0007165:signal transduction	39	23	16	0.068631	1
GO:0015095:magnesium ion transmembrane transporter activity	4	3	1	0.068631	1
GO:0015693:magnesium ion transport	4	3	1	0.068631	1
GO:0046556:alpha-L-arabinofuranosidase activity	5	3	2	0.073477	1
GO:0046373:L-arabinose metabolic process	5	3	2	0.073477	1
GO:0015109:chromate transmembrane transporter activity	1	1	0	0.073477	1
GO:0015703:chromate transport	1	1	0	0.073477	1
GO:0004334:fumarylacetoacetase activity	1	1	0	0.074117	1
GO:0004852:uroporphyrinogen-III synthase activity	1	1	0	0.078313	1
GO:0006470:protein dephosphorylation	9	5	4	0.08036	1
GO:0005381:iron ion transmembrane transporter activity	2	1	1	0.082882	1
GO:0004735:pyrroline-5-carboxylate reductase activity	2	1	1	0.09261	1
GO:0003968:RNA-directed 5'-3' RNA polymerase activity	2	2	0	0.09986	1
GO:0050662:coenzyme binding	21	11	10	0.10229	0.0017144
GO:0016638:oxidoreductase activity, acting on the CH-NH2 group of donors	2	1	1	0.10468	1
GO:0004563:beta-N-acetylhexosaminidase activity	1	1	0	0.12447	1
GO:0046872:metal ion binding	96	47	49	0.14884	1
GO:0019239:deaminase activity	4	3	1	0.15683	1
GO:0071555:cell wall organization	2	2	0	0.15683	1
GO:0000723:telomere maintenance	5	2	3	0.16214	1
GO:0016798:hydrolase activity, acting on glycosyl bonds	4	3	1	0.16291	1
GO:0016788:hydrolase activity, acting on ester bonds	30	18	11	0.16399	1
GO:0030472:mitotic spindle organization in nucleus	1	1	0	0.175	1
GO:0006040:amino sugar metabolic process	1	1	0	0.18288	1
GO:0009254:peptidoglycan turnover	1	1	0	0.18288	1
GO:0010508:positive regulation of autophagy	2	2	0	0.18934	1
GO:0004318:enoyl-[acyl-carrier-protein] reductase (NADH) activity	3	1	2	0.20467	1
GO:0004348:glucosylceramidase activity	1	1	0	0.20467	1
GO:0046912:transferase activity, transferring acyl groups, acyl groups converted into alkyl on transfer	4	2	2	0.20988	1
GO:0015099:nickel cation transmembrane transporter activity	1	1	0	0.21335	1
GO:0035444:nickel cation transmembrane transport	1	1	0	0.21335	1
GO:0016773:phosphotransferase activity, alcohol group as acceptor	24	12	12	0.23556	1
GO:0005834:heterotrimeric G-protein complex	1	1	0	0.23666	1
GO:0005639:integral component of nuclear inner membrane	1	1	0	0.24037	1
GO:0005576:extracellular region	8	4	4	0.25123	0.88704
GO:0005669:transcription factor TFIID complex	3	2	1	0.25123	1
GO:0015074:DNA integration	19	10	9	0.27415	1
GO:0015105:arsenite transmembrane transporter activity	1	1	0	0.2926	1
GO:0015700:arsenite transport	1	1	0	0.2926	1
GO:0004176:ATP-dependent peptidase activity	3	1	2	0.29464	1
GO:0005773:vacuole	2	1	1	0.30046	1
GO:0008762:UDP-N-acetylmuramate dehydrogenase activity	32	17	15	0.30211	0.56008
GO:0006352:DNA-templated transcription, initiation	8	3	4	0.30211	1
GO:0010181:FMN binding	31	19	12	0.3124	1
GO:0010309:acireductone dioxygenase [iron(II)-requiring] activity	1	1	0	0.3248	1
GO:0005618:cell wall	4	3	1	0.34258	1
GO:0004650:polygalacturonase activity	5	4	1	0.34708	1
GO:0000030:mannosyltransferase activity	8	5	3	0.38758	1
GO:0000062:fatty-acyl-CoA binding	1	1	0	0.38758	1
GO:0005089:Rho guanyl-nucleotide exchange factor activity	6	4	2	0.38925	1
GO:0035023:regulation of Rho protein signal transduction	6	4	2	0.38925	1
GO:0031221:arabinan metabolic process	1	1	0	0.41304	1
GO:0004470:malic enzyme activity	2	2	0	0.41927	1
GO:0004471:malate dehydrogenase (decarboxylating) (NAD+) activity	2	2	0	0.41927	1
GO:0006108:malate metabolic process	2	2	0	0.41927	1
GO:0004668:protein-arginine deiminase activity	3	2	1	0.43819	1
GO:0009446:putrescine biosynthetic process	3	2	1	0.43819	1
GO:0004222:metalloendopeptidase activity	13	4	9	0.44094	0.6724
GO:0045735:nutrient reservoir activity	4	2	2	0.45651	1
GO:0000155:phosphorelay sensor kinase activity	14	10	4	0.45981	1
GO:0015979:photosynthesis	1	1	0	0.46184	1
GO:0015995:chlorophyll biosynthetic process	1	1	0	0.46184	1
GO:0016117:carotenoid biosynthetic process	1	1	0	0.46184	1
GO:0006814:sodium ion transport	4	2	2	0.47512	1
GO:0004806:triglyceride lipase activity	2	2	0	0.48685	1
GO:0017025:TBP-class protein binding	2	2	0	0.51706	1
GO:0003678:DNA helicase activity	5	1	4	0.53025	1
GO:0004932:mating-type factor pheromone receptor activity	2	2	0	0.53367	1
GO:0001919:regulation of receptor recycling	1	1	0	0.53367	1
GO:0007040:lysosome organization	1	1	0	0.53367	1
GO:0031902:late endosome membrane	1	1	0	0.53367	1
GO:0032008:positive regulation of TOR signaling	1	1	0	0.53367	1
GO:0032439:endosome localization	1	1	0	0.53367	1
GO:0042632:cholesterol homeostasis	1	1	0	0.53367	1
GO:0043410:positive regulation of MAPK cascade	1	1	0	0.53367	1
GO:0045121:membrane raft	1	1	0	0.53367	1
GO:0071230:cellular response to amino acid stimulus	1	1	0	0.53367	1
GO:0071986:Ragulator complex	1	1	0	0.53367	1
GO:0042546:cell wall biogenesis	2	2	0	0.54668	1
GO:0070290:N-acylphosphatidylethanolamine-specific phospholipase D activity	1	1	0	0.56673	1
GO:0004857:enzyme inhibitor activity	3	1	2	0.58928	1
GO:0017176:phosphatidylinositol N-acetylglucosaminyltransferase activity	2	2	0	0.59903	1
GO:0019028:viral capsid	2	1	1	0.62623	1
GO:0008750:NAD(P)+ transhydrogenase (AB-specific) activity	1	1	0	0.63676	1
GO:0004590:orotidine-5'-phosphate decarboxylase activity	2	1	1	0.68204	1
GO:0006207:'de novo' pyrimidine nucleobase biosynthetic process	2	1	1	0.68204	1
GO:0016903:oxidoreductase activity, acting on the aldehyde or oxo group of donors	1	1	0	0.68317	1
GO:0004608:phosphatidylethanolamine N-methyltransferase activity	1	1	0	0.70025	1
GO:0004100:chitin synthase activity	5	3	2	0.7138	1
GO:0006031:chitin biosynthetic process	5	3	2	0.7138	1
GO:0004420:hydroxymethylglutaryl-CoA reductase (NADPH) activity	2	2	0	0.75369	1
GO:0015936:coenzyme A metabolic process	2	2	0	0.75369	1
GO:0008440:inositol-1,4,5-trisphosphate 3-kinase activity	2	1	1	0.7555	1
GO:0070403:NAD+ binding	9	5	3	0.75814	1
GO:0008810:cellulase activity	5	2	2	0.75814	1
GO:0000172:ribonuclease MRP complex	1	1	0	0.79462	1
GO:0005655:nucleolar ribonuclease P complex	1	1	0	0.79462	1
GO:0006379:mRNA cleavage	1	1	0	0.79462	1
GO:0030677:ribonuclease P complex	1	1	0	0.79462	1
GO:0019722:calcium-mediated signaling	1	1	0	0.7964	1
GO:0016717:oxidoreductase activity, acting on paired donors, with oxidation of a pair of donors resulting in the reduction of molecular oxygen to two molecules of water	2	1	1	0.86638	1
GO:0016791:phosphatase activity	6	3	3	0.89731	1
GO:0004198:calcium-dependent cysteine-type endopeptidase activity	2	1	1	0.89854	1
GO:0006631:fatty acid metabolic process	14	9	5	0.94035	1
GO:0005337:nucleoside transmembrane transporter activity	1	1	0	0.95747	1
GO:0016307:phosphatidylinositol phosphate kinase activity	3	2	1	0.95747	1
GO:0046488:phosphatidylinositol metabolic process	3	2	1	0.95747	1
GO:0000124:SAGA complex	1	1	0	0.95747	1
GO:0003712:transcription cofactor activity	1	1	0	0.95747	1
GO:0045454:cell redox homeostasis	18	6	12	0.97917	0.99559
GO:0004047:aminomethyltransferase activity	3	1	2	0.98815	0.99216
GO:0010333:terpene synthase activity	1	1	0	0.98815	0.99216
GO:0006879:cellular iron ion homeostasis	1	1	0	0.99507	0.99088
GO:0005783:endoplasmic reticulum	9	4	5	0.9976	0.98894
GO:0006000:fructose metabolic process	3	3	0	0.9976	0.98894
GO:0006003:fructose 2,6-bisphosphate metabolic process	3	3	0	0.9976	0.98894
GO:0005737:cytoplasm	75	12	60	1	6.7448e-20
GO:0006725:cellular aromatic compound metabolic process	6	3	3	1	0.71863
GO:0008199:ferric iron binding	7	3	4	1	0.29029
GO:0009712:catechol-containing compound metabolic process	3	1	2	1	0.5606
GO:0018576:catechol 1,2-dioxygenase activity	3	1	2	1	0.5606
GO:0016702:oxidoreductase activity, acting on single donors with incorporation of molecular oxygen, incorporation of two atoms of oxygen	6	2	4	1	0.43527
GO:0006891:intra-Golgi vesicle-mediated transport	3	2	1	1	0.91337
GO:0030173:integral component of Golgi membrane	1	1	0	1	0.94011
GO:0006099:tricarboxylic acid cycle	2	0	2	1	0.014604
GO:0015078:hydrogen ion transmembrane transporter activity	14	3	11	1	0.65379
GO:0015991:ATP hydrolysis coupled proton transport	16	3	13	1	0.47298
GO:0006487:protein N-linked glycosylation	1	0	1	1	0.15667
GO:0008250:oligosaccharyltransferase complex	2	0	2	1	0.22527
GO:0030176:integral component of endoplasmic reticulum membrane	1	0	1	1	0.66982
GO:0004605:phosphatidate cytidylyltransferase activity	1	1	0	1	0.84632
GO:0005622:intracellular	118	18	99	1	4.2667e-109
GO:0046982:protein heterodimerization activity	22	9	13	1	0.020432
GO:0005515:protein binding	533	205	324	1	0.00022555
GO:0000166:nucleotide binding	71	16	55	1	1.4119e-12
GO:0005524:ATP binding	461	160	297	1	7.8096e-12
GO:0016820:hydrolase activity, acting on acid anhydrides, catalyzing transmembrane movement of substances	5	0	5	1	0.0076977
GO:0033178:proton-transporting two-sector ATPase complex, catalytic domain	5	0	5	1	0.020428
GO:0015992:proton transport	4	0	4	1	0.01576
GO:0046034:ATP metabolic process	4	0	4	1	0.01576
GO:0005525:GTP binding	91	31	60	1	4.9765e-06
GO:0003735:structural constituent of ribosome	98	3	95	1	1.0155e-207
GO:0005840:ribosome	95	3	92	1	5.676e-204
GO:0006412:translation	98	4	94	1	1.5818e-201
GO:0003676:nucleic acid binding	303	104	178	1	4.0002e-07
GO:0003743:translation initiation factor activity	19	4	15	1	7.2022e-07
GO:0005852:eukaryotic translation initiation factor 3 complex	7	1	6	1	0.0031047
GO:0009058:biosynthetic process	55	15	40	1	3.5411e-09
GO:0030170:pyridoxal phosphate binding	53	15	37	1	0.0019045
GO:0003954:NADH dehydrogenase activity	2	0	2	1	0.007747
GO:0005739:mitochondrion	14	1	13	1	7.5943e-07
GO:0008137:NADH dehydrogenase (ubiquinone) activity	4	0	4	1	0.0041114
GO:0030001:metal ion transport	28	13	15	1	0.58981
GO:0046873:metal ion transmembrane transporter activity	23	11	12	1	0.60375
GO:0016255:attachment of GPI anchor to protein	2	1	1	1	0.34863
GO:0042765:GPI-anchor transamidase complex	3	1	2	1	0.39432
GO:0004476:mannose-6-phosphate isomerase activity	1	0	1	1	4.1629e-05
GO:0004523:RNA-DNA hybrid ribonuclease activity	28	8	16	1	0.0004726
GO:0000049:tRNA binding	5	0	5	1	0.00087927
GO:0016876:ligase activity, forming aminoacyl-tRNA and related compounds	6	0	6	1	2.1508e-05
GO:0043039:tRNA aminoacylation	8	0	8	1	2.0203e-06
GO:0016846:carbon-sulfur lyase activity	13	5	8	1	0.23101
GO:0000775:chromosome, centromeric region	4	0	4	1	0.016696
GO:0045132:meiotic chromosome segregation	1	0	1	1	0.56008
GO:0006914:autophagy	4	3	1	1	0.79135
GO:0001104:RNA polymerase II transcription cofactor activity	20	7	13	1	0.54897
GO:0006357:regulation of transcription from RNA polymerase II promoter	23	7	16	1	0.17231
GO:0016592:mediator complex	20	7	13	1	0.54897
GO:0016881:acid-amino acid ligase activity	22	1	21	1	8.9195e-16
GO:0005315:inorganic phosphate transmembrane transporter activity	3	1	2	1	0.021328
GO:0006817:phosphate ion transport	3	1	2	1	0.021328
GO:0000139:Golgi membrane	4	1	3	1	0.95512
GO:0006886:intracellular protein transport	48	11	37	1	4.3581e-11
GO:0048280:vesicle fusion with Golgi apparatus	1	0	1	1	0.23084
GO:0005488:binding	120	36	84	1	6.5721e-10
GO:0008565:protein transporter activity	8	3	5	1	0.43101
GO:0003924:GTPase activity	36	8	28	1	1.4119e-12
GO:0000221:vacuolar proton-transporting V-type ATPase, V1 domain	1	0	1	1	0.24401
GO:0046961:proton-transporting ATPase activity, rotational mechanism	6	0	6	1	0.026794
GO:0003779:actin binding	17	1	15	1	7.4155e-07
GO:0042254:ribosome biogenesis	10	1	9	1	0.0012227
GO:0003723:RNA binding	75	17	58	1	1.1586e-10
GO:0004175:endopeptidase activity	7	0	7	1	2.3163e-06
GO:0006511:ubiquitin-dependent protein catabolic process	35	10	25	1	1.2621e-05
GO:0019773:proteasome core complex, alpha-subunit complex	7	0	7	1	2.3163e-06
GO:0004298:threonine-type endopeptidase activity	14	0	13	1	4.8587e-08
GO:0005839:proteasome core complex	14	0	13	1	4.8587e-08
GO:0051603:proteolysis involved in cellular protein catabolic process	14	0	13	1	4.8587e-08
GO:0016746:transferase activity, transferring acyl groups	12	3	9	1	0.15355
GO:0050151:oleate hydratase activity	3	1	2	1	0.72542
GO:0071949:FAD binding	3	1	2	1	0.72542
GO:0005086:ARF guanyl-nucleotide exchange factor activity	4	2	2	1	0.97407
GO:0032012:regulation of ARF protein signal transduction	4	2	2	1	0.97407
GO:0008080:N-acetyltransferase activity	45	12	31	1	6.5721e-10
GO:0004066:asparagine synthase (glutamine-hydrolyzing) activity	3	1	2	1	0.21665
GO:0006529:asparagine biosynthetic process	3	1	2	1	0.21665
GO:0016779:nucleotidyltransferase activity	11	4	7	1	0.032746
GO:0000287:magnesium ion binding	24	12	12	1	0.95153
GO:0030976:thiamine pyrophosphate binding	8	4	4	1	0.5203
GO:0032259:methylation	5	1	4	1	0.014991
GO:0016758:transferase activity, transferring hexosyl groups	20	6	14	1	0.23879
GO:0036459:thiol-dependent ubiquitinyl hydrolase activity	15	4	11	1	0.10832
GO:0003876:AMP deaminase activity	1	1	0	1	0.79728
GO:0032264:IMP salvage	1	1	0	1	0.79728
GO:0004030:aldehyde dehydrogenase [NAD(P)+] activity	2	1	1	1	0.23278
GO:0006081:cellular aldehyde metabolic process	2	1	1	1	0.23278
GO:0004560:alpha-L-fucosidase activity	1	0	1	1	0.2614
GO:0004853:uroporphyrinogen decarboxylase activity	1	0	1	1	0.026234
GO:0016616:oxidoreductase activity, acting on the CH-OH group of donors, NAD or NADP as acceptor	28	13	14	1	0.002369
GO:0051287:NAD binding	27	7	19	1	2.654e-08
GO:0004812:aminoacyl-tRNA ligase activity	31	0	31	1	7.7581e-30
GO:0006418:tRNA aminoacylation for protein translation	29	0	29	1	7.5796e-29
GO:0003899:DNA-directed 5'-3' RNA polymerase activity	26	5	21	1	0.073923
GO:0018580:nitronate monooxygenase activity	6	3	3	1	0.70609
GO:0004652:polynucleotide adenylyltransferase activity	1	0	1	1	0.16637
GO:0043631:RNA polyadenylation	1	0	1	1	0.16637
GO:0031123:RNA 3'-end processing	1	0	1	1	0.16637
GO:0044237:cellular metabolic process	9	1	8	1	6.3776e-05
GO:0004826:phenylalanine-tRNA ligase activity	2	0	2	1	0.01196
GO:0006432:phenylalanyl-tRNA aminoacylation	2	0	2	1	0.01196
GO:0008033:tRNA processing	12	4	7	1	0.19763
GO:0007264:small GTPase mediated signal transduction	34	18	16	1	0.95319
GO:0009190:cyclic nucleotide biosynthetic process	1	1	0	1	0.921
GO:0016849:phosphorus-oxygen lyase activity	1	1	0	1	0.921
GO:0035556:intracellular signal transduction	10	4	6	1	0.62018
GO:0007049:cell cycle	10	5	5	1	0.2819
GO:0031105:septin complex	4	2	2	1	0.53604
GO:0008430:selenium binding	1	0	1	1	0.49209
GO:0016125:sterol metabolic process	4	1	3	1	0.96374
GO:0047750:cholestenol delta-isomerase activity	4	1	3	1	0.96374
GO:0005643:nuclear pore	7	1	6	1	0.092374
GO:0005198:structural molecule activity	7	1	6	1	8.2299e-07
GO:0016192:vesicle-mediated transport	36	13	23	1	0.0068881
GO:0030130:clathrin coat of trans-Golgi network vesicle	2	0	2	1	0.022381
GO:0030132:clathrin coat of coated pit	2	0	2	1	0.022381
GO:0003697:single-stranded DNA binding	1	0	1	1	0.48397
GO:0003887:DNA-directed DNA polymerase activity	13	3	10	1	7.2767e-05
GO:0006260:DNA replication	33	2	31	1	7.8337e-25
GO:0006479:protein methylation	1	0	1	1	0.62815
GO:0016874:ligase activity	12	5	7	1	0.12635
GO:0004842:ubiquitin-protein transferase activity	11	3	8	1	0.30776
GO:0016567:protein ubiquitination	2	1	1	1	0.35515
GO:0004807:triose-phosphate isomerase activity	2	1	1	1	0.36648
GO:0005681:spliceosomal complex	5	1	4	1	0.48222
GO:0007067:mitotic nuclear division	7	2	4	1	0.0070446
GO:0046294:formaldehyde catabolic process	1	0	1	1	3.293e-05
GO:0051907:S-(hydroxymethyl)glutathione synthase activity	1	0	1	1	3.293e-05
GO:0008324:cation transmembrane transporter activity	13	8	5	1	0.96287
GO:0016872:intramolecular lyase activity	1	0	1	1	0.32825
GO:0030246:carbohydrate binding	26	10	16	1	0.35683
GO:0004553:hydrolase activity, hydrolyzing O-glycosyl compounds	116	57	57	1	0.28824
GO:0006396:RNA processing	21	4	16	1	6.4366e-05
GO:0004129:cytochrome-c oxidase activity	8	0	8	1	1.4047e-08
GO:0000105:histidine biosynthetic process	5	0	5	1	3.2964e-05
GO:0000107:imidazoleglycerol-phosphate synthase activity	1	0	1	1	0.36276
GO:0016763:transferase activity, transferring pentosyl groups	3	1	2	1	0.24453
GO:0016833:oxo-acid-lyase activity	3	0	3	1	0.030931
GO:0005856:cytoskeleton	6	0	6	1	0.0017144
GO:0030833:regulation of actin filament polymerization	4	0	4	1	0.002685
GO:0008233:peptidase activity	4	1	3	1	0.01743
GO:0051259:protein oligomerization	1	0	1	1	0.52151
GO:0004150:dihydroneopterin aldolase activity	1	0	1	1	0.59615
GO:0006760:folic acid-containing compound metabolic process	1	0	1	1	0.59615
GO:0006298:mismatch repair	10	2	8	1	0.049708
GO:0030983:mismatched DNA binding	9	2	7	1	0.14623
GO:0016832:aldehyde-lyase activity	5	3	2	1	0.20957
GO:0046558:arabinan endo-1,5-alpha-L-arabinosidase activity	6	2	4	1	0.18759
GO:0003689:DNA clamp loader activity	1	0	1	1	0.023994
GO:0005663:DNA replication factor C complex	1	0	1	1	0.023994
GO:0030131:clathrin adaptor complex	7	1	6	1	0.0045777
GO:0032040:small-subunit processome	7	2	5	1	0.79728
GO:0006546:glycine catabolic process	4	1	3	1	0.83299
GO:0048037:cofactor binding	5	2	3	1	0.89408
GO:0000079:regulation of cyclin-dependent protein serine/threonine kinase activity	13	5	6	1	0.53604
GO:0019901:protein kinase binding	14	5	7	1	0.28843
GO:0018024:histone-lysine N-methyltransferase activity	4	1	3	1	0.9449
GO:0000213:tRNA-intron endonuclease activity	3	1	2	1	0.59005
GO:0000214:tRNA-intron endonuclease complex	2	1	1	1	0.72227
GO:0000379:tRNA-type intron splice site recognition and cleavage	1	1	0	1	0.81586
GO:0006388:tRNA splicing, via endonucleolytic cleavage and ligation	5	1	4	1	0.0089353
GO:0000439:core TFIIH complex	4	1	3	1	0.00056062
GO:0004003:ATP-dependent DNA helicase activity	4	0	4	1	3.2114e-05
GO:0006289:nucleotide-excision repair	11	4	7	1	0.0010804
GO:0016597:amino acid binding	4	0	4	1	4.5003e-09
GO:0001522:pseudouridine synthesis	9	1	8	1	0.0029878
GO:0030515:snoRNA binding	1	1	0	1	0.77112
GO:0008654:phospholipid biosynthetic process	11	4	7	1	0.0070446
GO:0016780:phosphotransferase activity, for other substituted phosphate groups	6	3	3	1	0.24453
GO:0006801:superoxide metabolic process	6	1	5	1	0.0074047
GO:0016831:carboxy-lyase activity	16	6	9	1	0.035358
GO:0019752:carboxylic acid metabolic process	10	2	8	1	7.9706e-06
GO:0006486:protein glycosylation	10	3	7	1	0.2285
GO:0004671:protein C-terminal S-isoprenylcysteine carboxyl O-methyltransferase activity	1	1	0	1	0.75882
GO:0006481:C-terminal protein methylation	1	1	0	1	0.75882
GO:0009451:RNA modification	6	0	6	1	0.0010475
GO:0009982:pseudouridine synthase activity	6	0	6	1	0.0010475
GO:0017183:peptidyl-diphthamide biosynthetic process from peptidyl-histidine	3	0	3	1	0.14656
GO:0003958:NADPH-hemoprotein reductase activity	4	3	1	1	0.49818
GO:0070330:aromatase activity	2	1	1	1	0.099726
GO:0004618:phosphoglycerate kinase activity	1	0	1	1	0.083354
GO:0006096:glycolytic process	6	2	4	1	0.2819
GO:0006364:rRNA processing	11	3	8	1	0.55559
GO:0004601:peroxidase activity	11	6	3	1	0.82937
GO:0008017:microtubule binding	14	2	12	1	0.0076403
GO:0008061:chitin binding	11	5	6	1	0.7331
GO:0004106:chorismate mutase activity	1	0	1	1	0.16567
GO:0009073:aromatic amino acid family biosynthetic process	6	0	6	1	3.5411e-09
GO:0046417:chorismate metabolic process	1	0	1	1	0.16567
GO:0005787:signal peptidase complex	3	1	2	1	0.14091
GO:0006465:signal peptide processing	3	1	2	1	0.14091
GO:0006270:DNA replication initiation	2	0	2	1	0.0047612
GO:0035091:phosphatidylinositol binding	14	4	10	1	0.021611
GO:0004197:cysteine-type endopeptidase activity	5	2	3	1	0.65094
GO:0016620:oxidoreductase activity, acting on the aldehyde or oxo group of donors, NAD or NADP as acceptor	4	0	4	1	0.00049574
GO:0016106:sesquiterpenoid biosynthetic process	3	1	1	1	0.83529
GO:0045482:trichodiene synthase activity	3	1	1	1	0.83529
GO:0007155:cell adhesion	5	0	5	1	0.03496
GO:0004379:glycylpeptide N-tetradecanoyltransferase activity	1	0	1	1	0.13388
GO:0006499:N-terminal protein myristoylation	1	0	1	1	0.13388
GO:0004764:shikimate 3-dehydrogenase (NADP+) activity	4	0	4	1	0.010163
GO:0008173:RNA methyltransferase activity	2	0	2	1	0.35523
GO:0033180:proton-transporting V-type ATPase, V1 domain	2	0	2	1	0.19763
GO:0034220:ion transmembrane transport	1	0	1	1	0.21767
GO:0004164:diphthine synthase activity	1	0	1	1	0.07547
GO:0005694:chromosome	6	0	6	1	0.0025236
GO:0051276:chromosome organization	3	0	3	1	0.020505
GO:0005509:calcium ion binding	30	7	23	1	0.0126
GO:0003682:chromatin binding	11	5	5	1	0.48879
GO:0016742:hydroxymethyl-, formyl- and related transferase activity	4	1	3	1	0.004445
GO:0019836:hemolysis by symbiont of host erythrocytes	2	0	2	1	0.021812
GO:0000154:rRNA modification	2	0	2	1	0.23848
GO:0000179:rRNA (adenine-N6,N6-)-dimethyltransferase activity	2	0	2	1	0.23848
GO:0008649:rRNA methyltransferase activity	2	0	2	1	0.23848
GO:0051258:protein polymerization	3	1	2	1	0.041842
GO:0016757:transferase activity, transferring glycosyl groups	15	6	9	1	0.21239
GO:0004565:beta-galactosidase activity	3	1	2	1	0.16956
GO:0009341:beta-galactosidase complex	3	1	2	1	0.16956
GO:0000276:mitochondrial proton-transporting ATP synthase complex, coupling factor F(o)	4	0	4	1	0.019311
GO:0015986:ATP synthesis coupled proton transport	9	0	9	1	0.00077157
GO:0005742:mitochondrial outer membrane translocase complex	2	0	2	1	0.17231
GO:0030150:protein import into mitochondrial matrix	2	0	2	1	0.49287
GO:0004733:pyridoxamine-phosphate oxidase activity	3	1	2	1	0.11724
GO:0006464:cellular protein modification process	10	1	9	1	5.0569e-09
GO:0008641:small protein activating enzyme activity	3	0	3	1	8.2373e-05
GO:0006413:translational initiation	13	3	10	1	8.2373e-05
GO:0003777:microtubule motor activity	12	2	10	1	0.023804
GO:0007018:microtubule-based movement	12	2	10	1	0.023804
GO:0008318:protein prenyltransferase activity	2	0	2	1	0.0010475
GO:0018342:protein prenylation	2	0	2	1	0.0010475
GO:0006493:protein O-linked glycosylation	3	2	1	1	0.76852
GO:0005876:spindle microtubule	2	0	2	1	0.073662
GO:0008608:attachment of spindle microtubules to kinetochore	5	1	4	1	0.2085
GO:0042729:DASH complex	8	2	5	1	0.13394
GO:0005789:endoplasmic reticulum membrane	10	3	7	1	0.028389
GO:0006506:GPI anchor biosynthetic process	9	4	5	1	0.17452
GO:0030117:membrane coat	10	3	7	1	0.0039879
GO:0015031:protein transport	18	4	14	1	0.037136
GO:0006078:(1->6)-beta-D-glucan biosynthetic process	1	1	0	1	0.84826
GO:0000412:histone peptidyl-prolyl isomerization	1	0	1	1	0.13096
GO:0003755:peptidyl-prolyl cis-trans isomerase activity	12	2	10	1	7.4155e-07
GO:0005528:FK506 binding	1	0	1	1	0.13096
GO:0005730:nucleolus	5	1	4	1	0.12414
GO:0018208:peptidyl-proline modification	1	0	1	1	0.13096
GO:0006457:protein folding	30	3	27	1	6.407e-17
GO:0004665:prephenate dehydrogenase (NADP+) activity	1	0	1	1	0.31809
GO:0006571:tyrosine biosynthetic process	1	0	1	1	0.31809
GO:0008977:prephenate dehydrogenase (NAD+) activity	1	0	1	1	0.31809
GO:0008092:cytoskeletal protein binding	1	1	0	1	0.79135
GO:0030674:protein binding, bridging	1	1	0	1	0.79135
GO:0042802:identical protein binding	1	1	0	1	0.79135
GO:0043130:ubiquitin binding	1	1	0	1	0.79135
GO:0000220:vacuolar proton-transporting V-type ATPase, V0 domain	1	0	1	1	0.65074
GO:0033179:proton-transporting V-type ATPase, V0 domain	3	1	2	1	0.74969
GO:0006397:mRNA processing	12	2	10	1	0.052364
GO:0031144:proteasome localization	1	1	0	1	0.91209
GO:0071630:nucleus-associated proteasomal ubiquitin-dependent protein catabolic process	1	1	0	1	0.91209
GO:0016837:carbon-oxygen lyase activity, acting on polysaccharides	2	1	1	1	0.91337
GO:0003995:acyl-CoA dehydrogenase activity	16	7	9	1	0.68223
GO:0016627:oxidoreductase activity, acting on the CH-CH group of donors	23	9	14	1	0.2058
GO:0030261:chromosome condensation	1	1	0	1	0.92141
GO:0046168:glycerol-3-phosphate catabolic process	4	0	3	1	0.39233
GO:0072686:mitotic spindle	6	2	3	1	0.46824
GO:0016209:antioxidant activity	3	1	2	1	0.41755
GO:0031461:cullin-RING ubiquitin ligase complex	3	2	1	1	0.86979
GO:0031625:ubiquitin protein ligase binding	3	2	1	1	0.86979
GO:0008158:hedgehog receptor activity	1	0	1	1	0.45383
GO:0017150:tRNA dihydrouridine synthase activity	3	1	2	1	0.74692
GO:0004609:phosphatidylserine decarboxylase activity	4	1	3	1	0.0038845
GO:0004556:alpha-amylase activity	3	0	3	1	0.6721
GO:2001070:starch binding	2	0	2	1	0.32863
GO:0034599:cellular response to oxidative stress	1	1	0	1	0.8892
GO:0000077:DNA damage checkpoint	2	1	1	1	0.54669
GO:0030896:checkpoint clamp complex	2	1	1	1	0.54669
GO:0034968:histone lysine methylation	3	1	2	1	0.9687
GO:0005375:copper ion transmembrane transporter activity	5	0	5	1	9.691e-10
GO:0035434:copper ion transmembrane transport	5	0	5	1	9.691e-10
GO:0004788:thiamine diphosphokinase activity	1	0	1	1	0.5203
GO:0009229:thiamine diphosphate biosynthetic process	1	0	1	1	0.5203
GO:0030975:thiamine binding	1	0	1	1	0.5203
GO:0008484:sulfuric ester hydrolase activity	12	8	4	1	0.9827
GO:0000228:nuclear chromosome	3	2	1	1	0.38056
GO:0006338:chromatin remodeling	3	1	2	1	0.16323
GO:0015934:large ribosomal subunit	2	0	2	1	8.2373e-05
GO:0004518:nuclease activity	9	2	7	1	6.3634e-08
GO:0034477:U6 snRNA 3'-end processing	1	0	1	1	0.00031323
GO:0004367:glycerol-3-phosphate dehydrogenase [NAD+] activity	3	0	2	1	0.35154
GO:0005874:microtubule	1	0	1	1	0.59914
GO:0007021:tubulin complex assembly	1	0	1	1	0.59914
GO:0051082:unfolded protein binding	14	1	13	1	9.2819e-07
GO:0003684:damaged DNA binding	12	6	6	1	0.36276
GO:0006281:DNA repair	39	14	25	1	0.0070446
GO:0050661:NADP binding	15	5	10	1	0.023562
GO:0004803:transposase activity	2	1	1	1	0.71702
GO:0006313:transposition, DNA-mediated	2	1	1	1	0.71702
GO:0006606:protein import into nucleus	2	1	1	1	0.29047
GO:0030259:lipid glycosylation	8	3	5	1	0.081555
GO:0000298:endopolyphosphatase activity	1	0	1	1	0.74783
GO:0019543:propionate catabolic process	3	1	1	1	0.19155
GO:0000015:phosphopyruvate hydratase complex	2	0	2	1	0.24453
GO:0004634:phosphopyruvate hydratase activity	2	0	2	1	0.24453
GO:0000502:proteasome complex	3	0	3	1	0.1124
GO:0030234:enzyme regulator activity	3	0	3	1	0.1124
GO:0042176:regulation of protein catabolic process	3	0	3	1	0.1124
GO:0004616:phosphogluconate dehydrogenase (decarboxylating) activity	7	0	7	1	1.7025e-05
GO:0006098:pentose-phosphate shunt	8	1	7	1	0.0001467
GO:0003746:translation elongation factor activity	3	0	3	1	0.0041114
GO:0005853:eukaryotic translation elongation factor 1 complex	1	0	1	1	0.046377
GO:0006414:translational elongation	5	0	5	1	3.6357e-10
GO:0003747:translation release factor activity	2	0	2	1	0.36648
GO:0006415:translational termination	2	0	2	1	0.36648
GO:0016149:translation release factor activity, codon specific	1	0	1	1	0.25167
GO:0019905:syntaxin binding	1	1	0	1	0.79135
GO:0019843:rRNA binding	5	0	5	1	8.0677e-09
GO:0004427:inorganic diphosphatase activity	1	0	1	1	0.07155
GO:0006796:phosphate-containing compound metabolic process	1	0	1	1	0.07155
GO:0000413:protein peptidyl-prolyl isomerization	11	2	9	1	2.5754e-06
GO:0051028:mRNA transport	1	0	1	1	0.5203
GO:0005085:guanyl-nucleotide exchange factor activity	6	3	3	1	0.72542
GO:0051056:regulation of small GTPase mediated signal transduction	9	4	5	1	0.35515
GO:0043047:single-stranded telomeric DNA binding	1	0	1	1	0.031536
GO:0004749:ribose phosphate diphosphokinase activity	3	2	1	1	0.56178
GO:0009165:nucleotide biosynthetic process	4	2	2	1	0.063282
GO:0003883:CTP synthase activity	2	1	1	1	0.21329
GO:0006221:pyrimidine nucleotide biosynthetic process	2	1	1	1	0.21329
GO:0004418:hydroxymethylbilane synthase activity	2	0	2	1	0.00016743
GO:0033014:tetrapyrrole biosynthetic process	4	2	2	1	0.14065
GO:0005665:DNA-directed RNA polymerase II, core complex	3	2	1	1	0.87323
GO:0006366:transcription from RNA polymerase II promoter	4	3	1	1	0.95153
GO:0005672:transcription factor TFIIA complex	2	0	2	1	0.35599
GO:0006367:transcription initiation from RNA polymerase II promoter	7	3	4	1	0.74969
GO:0030126:COPI vesicle coat	3	0	3	1	0.0001467
GO:0005743:mitochondrial inner membrane	8	0	8	1	1.2358e-05
GO:0005751:mitochondrial respiratory chain complex IV	1	0	1	1	0.39177
GO:0004827:proline-tRNA ligase activity	1	0	1	1	0.14981
GO:0006433:prolyl-tRNA aminoacylation	1	0	1	1	0.14981
GO:0004843:thiol-dependent ubiquitin-specific protease activity	6	1	5	1	0.0069922
GO:0008887:glycerate kinase activity	1	0	1	1	0.15875
GO:0031388:organic acid phosphorylation	1	0	1	1	0.15875
GO:0005786:signal recognition particle, endoplasmic reticulum targeting	2	0	2	1	0.0010475
GO:0006614:SRP-dependent cotranslational protein targeting to membrane	6	1	5	1	0.00028991
GO:0030942:endoplasmic reticulum signal peptide binding	2	0	2	1	0.0010475
GO:0048500:signal recognition particle	4	0	4	1	0.00010795
GO:0000226:microtubule cytoskeleton organization	6	1	5	1	0.01122
GO:0000910:cytokinesis	1	0	1	1	0.68033
GO:0004637:phosphoribosylamine-glycine ligase activity	1	0	1	1	0.071228
GO:0009113:purine nucleobase biosynthetic process	2	0	2	1	0.010791
GO:0004620:phospholipase activity	2	1	1	1	0.52435
GO:0009395:phospholipid catabolic process	2	1	1	1	0.52435
GO:0000445:THO complex part of transcription export complex	1	0	1	1	0.71702
GO:0003951:NAD+ kinase activity	5	2	3	1	0.66754
GO:0006741:NADP biosynthetic process	3	2	1	1	0.79728
GO:0004571:mannosyl-oligosaccharide 1,2-alpha-mannosidase activity	6	2	4	1	0.31554
GO:0001682:tRNA 5'-leader removal	1	0	1	1	0.095664
GO:0004526:ribonuclease P activity	1	0	1	1	0.095664
GO:0003729:mRNA binding	2	0	2	1	0.29446
GO:0005685:U1 snRNP	1	0	1	1	0.40176
GO:0006376:mRNA splice site selection	1	0	1	1	0.40176
GO:0016740:transferase activity	6	2	4	1	0.35515
GO:0000922:spindle pole	5	1	4	1	0.0070446
GO:0005815:microtubule organizing center	5	1	4	1	0.0070446
GO:0000176:nuclear exosome (RNase complex)	1	0	1	1	0.5842
GO:0016407:acetyltransferase activity	5	3	2	1	0.69258
GO:0004611:phosphoenolpyruvate carboxykinase activity	1	0	1	1	0.093948
GO:0006094:gluconeogenesis	3	1	2	1	0.10417
GO:0017076:purine nucleotide binding	1	0	1	1	0.093948
GO:0004612:phosphoenolpyruvate carboxykinase (ATP) activity	1	0	1	1	0.093948
GO:0006400:tRNA modification	5	0	5	1	0.012203
GO:0008193:tRNA guanylyltransferase activity	1	0	1	1	0.044099
GO:0004519:endonuclease activity	4	2	2	1	0.15873
GO:0009411:response to UV	1	0	1	1	0.00075183
GO:0044262:cellular carbohydrate metabolic process	6	2	4	1	0.59125
GO:0004386:helicase activity	10	3	7	1	0.062494
GO:0006952:defense response	1	0	1	1	0.52435
GO:0005794:Golgi apparatus	2	1	1	1	0.79135
GO:0004065:arylsulfatase activity	2	1	1	1	0.97407
GO:0018958:phenol-containing compound metabolic process	2	1	1	1	0.97407
GO:0004140:dephospho-CoA kinase activity	1	0	1	1	0.14589
GO:0015937:coenzyme A biosynthetic process	2	1	1	1	0.30341
GO:0000159:protein phosphatase type 2A complex	2	0	2	1	0.23747
GO:0004177:aminopeptidase activity	6	2	3	1	0.59125
GO:0005216:ion channel activity	5	2	3	1	0.81586
GO:0006811:ion transport	1	0	1	1	0.6721
GO:0009244:lipopolysaccharide core region biosynthetic process	1	1	0	1	0.92608
GO:0000045:autophagosome assembly	1	1	0	1	0.91337
GO:0016624:oxidoreductase activity, acting on the aldehyde or oxo group of donors, disulfide as acceptor	4	1	3	1	0.045114
GO:0003942:N-acetyl-gamma-glutamyl-phosphate reductase activity	2	0	2	1	0.035358
GO:0008652:cellular amino acid biosynthetic process	3	0	3	1	3.9623e-08
GO:0004073:aspartate-semialdehyde dehydrogenase activity	1	0	1	1	0.007678
GO:0009086:methionine biosynthetic process	6	2	4	1	0.00084449
GO:0009088:threonine biosynthetic process	1	0	1	1	0.007678
GO:0009089:lysine biosynthetic process via diaminopimelate	1	0	1	1	0.007678
GO:0009097:isoleucine biosynthetic process	1	0	1	1	0.007678
GO:0004363:glutathione synthase activity	1	0	1	1	0.54669
GO:0006750:glutathione biosynthetic process	2	1	1	1	0.63302
GO:0042720:mitochondrial inner membrane peptidase complex	1	0	1	1	0.0013122
GO:0009166:nucleotide catabolic process	2	1	1	1	0.83843
GO:0008081:phosphoric diester hydrolase activity	15	7	8	1	0.50772
GO:0003922:GMP synthase (glutamine-hydrolyzing) activity	1	0	1	1	0.1702
GO:0006164:purine nucleotide biosynthetic process	5	1	4	1	0.006892
GO:0006177:GMP biosynthetic process	1	0	1	1	0.1702
GO:0006561:proline biosynthetic process	3	1	2	1	0.75882
GO:0004719:protein-L-isoaspartate (D-aspartate) O-methyltransferase activity	1	0	1	1	0.50015
GO:0043161:proteasome-mediated ubiquitin-dependent protein catabolic process	1	1	0	1	0.8104
GO:0051726:regulation of cell cycle	2	0	2	1	0.1124
GO:0004527:exonuclease activity	3	1	2	1	0.052613
GO:0004152:dihydroorotate dehydrogenase activity	1	0	1	1	0.087822
GO:0006222:UMP biosynthetic process	1	0	1	1	0.087822
GO:0006520:cellular amino acid metabolic process	9	4	5	1	0.005881
GO:0016743:carboxyl- or carbamoyltransferase activity	2	0	2	1	0.0002684
GO:0019295:coenzyme M biosynthetic process	1	1	0	1	0.90808
GO:0005328:neurotransmitter:sodium symporter activity	1	0	1	1	0.35599
GO:0006836:neurotransmitter transport	1	0	1	1	0.35599
GO:0019211:phosphatase activator activity	1	0	1	1	0.027387
GO:0003972:RNA ligase (ATP) activity	1	0	1	1	0.0025236
GO:0070569:uridylyltransferase activity	2	0	2	1	1.2621e-05
GO:0004724:magnesium-dependent protein serine/threonine phosphatase activity	1	1	0	1	0.85549
GO:0006582:melanin metabolic process	1	0	1	1	0.65094
GO:0030411:scytalone dehydratase activity	1	0	1	1	0.65094
GO:0051920:peroxiredoxin activity	5	1	3	1	0.20957
GO:0008534:oxidized purine nucleobase lesion DNA N-glycosylase activity	1	0	1	1	0.083354
GO:0006284:base-excision repair	6	1	5	1	0.21141
GO:0004619:phosphoglycerate mutase activity	1	0	1	1	0.081555
GO:0006007:glucose catabolic process	1	0	1	1	0.081555
GO:0030145:manganese ion binding	6	1	4	1	0.13411
GO:0016429:tRNA (adenine-N1-)-methyltransferase activity	1	0	1	1	0.59783
GO:0030488:tRNA methylation	1	0	1	1	0.59783
GO:0031515:tRNA (m1A) methyltransferase complex	1	0	1	1	0.59783
GO:0008479:queuine tRNA-ribosyltransferase activity	2	0	2	1	0.27189
GO:0008616:queuosine biosynthetic process	2	0	2	1	0.27189
GO:0004017:adenylate kinase activity	2	0	2	1	0.0073164
GO:0016818:hydrolase activity, acting on acid anhydrides, in phosphorus-containing anhydrides	9	3	6	1	0.035358
GO:0031491:nucleosome binding	1	0	1	1	0.43101
GO:0043044:ATP-dependent chromatin remodeling	1	0	1	1	0.43101
GO:0004579:dolichyl-diphosphooligosaccharide-protein glycotransferase activity	3	0	3	1	0.004445
GO:0019001:guanyl nucleotide binding	2	1	1	1	0.66101
GO:0031683:G-protein beta/gamma-subunit complex binding	2	1	1	1	0.66101
GO:0016433:rRNA (adenine) methyltransferase activity	1	0	1	1	0.66982
GO:0005956:protein kinase CK2 complex	2	1	1	1	0.23278
GO:0019887:protein kinase regulator activity	2	1	1	1	0.23278
GO:0009231:riboflavin biosynthetic process	8	1	6	1	0.40176
GO:0004452:isopentenyl-diphosphate delta-isomerase activity	1	0	1	1	0.45383
GO:0004748:ribonucleoside-diphosphate reductase activity, thioredoxin disulfide as acceptor	1	0	1	1	0.022381
GO:0003877:ATP adenylyltransferase activity	1	0	1	1	0.42831
GO:0004489:methylenetetrahydrofolate reductase (NAD(P)H) activity	2	0	2	1	5.2608e-06
GO:0006555:methionine metabolic process	2	0	2	1	5.2608e-06
GO:0004731:purine-nucleoside phosphorylase activity	1	0	1	1	0.23084
GO:0005747:mitochondrial respiratory chain complex I	1	0	1	1	0.16289
GO:0022900:electron transport chain	2	0	2	1	0.049098
GO:0034061:DNA polymerase activity	2	0	2	1	0.11361
GO:0005666:DNA-directed RNA polymerase III complex	1	0	1	1	0.45874
GO:0006383:transcription from RNA polymerase III promoter	1	0	1	1	0.45874
GO:0009103:lipopolysaccharide biosynthetic process	5	3	2	1	0.9449
GO:0000151:ubiquitin ligase complex	1	1	0	1	0.91337
GO:0034450:ubiquitin-ubiquitin ligase activity	1	1	0	1	0.91337
GO:0051087:chaperone binding	4	1	3	1	0.0043676
GO:0003917:DNA topoisomerase type I activity	1	0	1	1	0.59005
GO:0006265:DNA topological change	3	0	3	1	0.064509
GO:0003918:DNA topoisomerase type II (ATP-hydrolyzing) activity	2	0	2	1	0.14623
GO:0006072:glycerol-3-phosphate metabolic process	2	0	1	1	0.2819
GO:0009331:glycerol-3-phosphate dehydrogenase complex	2	0	1	1	0.2819
GO:0004497:monooxygenase activity	4	1	3	1	0.88896
GO:0004075:biotin carboxylase activity	1	0	1	1	0.11428
GO:0004736:pyruvate carboxylase activity	1	0	1	1	0.11428
GO:0002161:aminoacyl-tRNA editing activity	5	0	5	1	1.3205e-07
GO:0003916:DNA topoisomerase activity	1	0	1	1	0.21867
GO:0004373:glycogen (starch) synthase activity	1	0	1	1	0.22267
GO:0005978:glycogen biosynthetic process	2	0	2	1	0.23278
GO:0004499:N,N-dimethylaniline monooxygenase activity	5	1	4	1	0.0041114
GO:0030599:pectinesterase activity	2	1	1	1	0.8294
GO:0042545:cell wall modification	2	1	1	1	0.8294
GO:0006850:mitochondrial pyruvate transport	2	0	2	1	0.054804
GO:0005750:mitochondrial respiratory chain complex III	2	0	2	1	0.063282
GO:0006122:mitochondrial electron transport, ubiquinol to cytochrome c	2	0	2	1	0.063282
GO:0016888:endodeoxyribonuclease activity, producing 5'-phosphomonoesters	3	0	3	1	0.0048438
GO:0007059:chromosome segregation	2	1	1	1	0.62742
GO:0034508:centromere complex assembly	3	2	1	1	0.66331
GO:0016462:pyrophosphatase activity	1	0	1	1	0.018307
GO:0032324:molybdopterin cofactor biosynthetic process	2	1	1	1	0.9827
GO:0003756:protein disulfide isomerase activity	1	1	0	1	0.80619
GO:0016671:oxidoreductase activity, acting on a sulfur group of donors, disulfide as acceptor	1	1	0	1	0.80619
GO:0003913:DNA photolyase activity	1	0	1	1	0.29263
GO:0004347:glucose-6-phosphate isomerase activity	1	1	0	1	0.92608
GO:0005741:mitochondrial outer membrane	6	0	6	1	0.00016743
GO:0015450:P-P-bond-hydrolysis-driven protein transmembrane transporter activity	1	0	1	1	0.13014
GO:0004512:inositol-3-phosphate synthase activity	1	0	1	1	0.53553
GO:0006021:inositol biosynthetic process	1	0	1	1	0.53553
GO:0008242:omega peptidase activity	2	0	2	1	0.0012614
GO:0004659:prenyltransferase activity	2	0	2	1	0.00075769
GO:0016480:negative regulation of transcription from RNA polymerase III promoter	1	1	0	1	0.96992
GO:0004061:arylformamidase activity	6	1	5	1	0.10206
GO:0019441:tryptophan catabolic process to kynurenine	6	1	5	1	0.10206
GO:0000398:mRNA splicing, via spliceosome	5	0	5	1	0.08704
GO:0004525:ribonuclease III activity	8	3	5	1	0.017207
GO:0009098:leucine biosynthetic process	2	0	2	1	2.4043e-11
GO:0004358:glutamate N-acetyltransferase activity	1	0	1	1	0.0013843
GO:0006526:arginine biosynthetic process	3	1	2	1	0.063011
GO:0007010:cytoskeleton organization	1	0	1	1	0.16041
GO:0004514:nicotinate-nucleotide diphosphorylase (carboxylating) activity	2	0	2	1	0.031536
GO:0009435:NAD biosynthetic process	5	1	4	1	0.168
GO:0019310:inositol catabolic process	2	1	1	1	0.52603
GO:0050113:inositol oxygenase activity	2	1	1	1	0.52603
GO:0017089:glycolipid transporter activity	1	0	1	1	0.31867
GO:0046836:glycolipid transport	1	0	1	1	0.31867
GO:0051861:glycolipid binding	1	0	1	1	0.31867
GO:0045261:proton-transporting ATP synthase complex, catalytic core F(1)	2	0	2	1	0.35683
GO:0046933:proton-transporting ATP synthase activity, rotational mechanism	4	0	4	1	0.0423
GO:0005849:mRNA cleavage factor complex	1	0	1	1	0.45874
GO:0006378:mRNA polyadenylation	1	0	1	1	0.45874
GO:0004809:tRNA (guanine-N2-)-methyltransferase activity	1	0	1	1	0.30153
GO:0031011:Ino80 complex	1	0	1	1	0.71067
GO:0016972:thiol oxidase activity	2	0	2	1	0.1124
GO:0004834:tryptophan synthase activity	3	1	2	1	0.0029058
GO:0006568:tryptophan metabolic process	3	1	2	1	0.0029058
GO:0004435:phosphatidylinositol phospholipase C activity	1	0	1	1	0.30375
GO:0005761:mitochondrial ribosome	1	0	1	1	0.015589
GO:0004135:amylo-alpha-1,6-glucosidase activity	1	0	1	1	0.6088
GO:0005980:glycogen catabolic process	1	0	1	1	0.6088
GO:0046854:phosphatidylinositol phosphorylation	5	1	4	1	0.41594
GO:0008290:F-actin capping protein complex	2	0	2	1	0.022381
GO:0030036:actin cytoskeleton organization	6	1	5	1	0.010477
GO:0071203:WASH complex	2	0	2	1	0.022381
GO:0003774:motor activity	5	2	3	1	0.16605
GO:0016459:myosin complex	5	2	3	1	0.16605
GO:0004402:histone acetyltransferase activity	1	0	1	1	0.060225
GO:0006348:chromatin silencing at telomere	1	0	1	1	0.060225
GO:0016573:histone acetylation	2	1	1	1	0.22527
GO:0051090:regulation of sequence-specific DNA binding transcription factor activity	1	0	1	1	0.74969
GO:0046907:intracellular transport	3	0	3	1	0.1283
GO:0015926:glucosidase activity	1	1	0	1	0.84826
GO:0004414:homoserine O-acetyltransferase activity	2	1	1	1	0.39188
GO:0005740:mitochondrial envelope	3	0	3	1	0.072448
GO:0042147:retrograde transport, endosome to Golgi	4	1	3	1	0.59125
GO:0004096:catalase activity	7	2	4	1	0.79135
GO:0006275:regulation of DNA replication	1	0	1	1	0.0066334
GO:0031072:heat shock protein binding	4	1	3	1	0.2614
GO:0017119:Golgi transport complex	3	1	2	1	0.41725
GO:0006820:anion transport	2	0	2	1	0.015678
GO:0007031:peroxisome organization	2	0	2	1	0.012368
GO:0016891:endoribonuclease activity, producing 5'-phosphomonoesters	2	1	1	1	0.54669
GO:0000272:polysaccharide catabolic process	5	2	3	1	0.84085
GO:0030688:preribosome, small subunit precursor	1	0	1	1	0.41961
GO:0004631:phosphomevalonate kinase activity	1	1	0	1	0.97407
GO:0006695:cholesterol biosynthetic process	1	1	0	1	0.97407
GO:0003938:IMP dehydrogenase activity	2	1	1	1	0.38581
GO:0004725:protein tyrosine phosphatase activity	2	1	1	1	0.90479
GO:0031966:mitochondrial membrane	2	0	2	1	0.49007
GO:0000737:DNA catabolic process, endonucleolytic	1	0	1	1	0.46677
GO:0006259:DNA metabolic process	2	0	2	1	0.010442
GO:0000145:exocyst	5	0	5	1	0.2267
GO:0006887:exocytosis	4	0	4	1	0.03496
GO:0005744:mitochondrial inner membrane presequence translocase complex	1	0	1	1	0.6088
GO:0016817:hydrolase activity, acting on acid anhydrides	6	1	5	1	3.279e-05
GO:0016311:dephosphorylation	1	0	1	1	0.45383
GO:0009306:protein secretion	1	0	1	1	0.59615
GO:0016272:prefoldin complex	6	0	6	1	3.1141e-08
GO:0016973:poly(A)+ mRNA export from nucleus	1	0	1	1	0.58981
GO:0071816:tail-anchored membrane protein insertion into ER membrane	1	0	1	1	0.42182
GO:0004424:imidazoleglycerol-phosphate dehydratase activity	1	0	1	1	0.1443
GO:0000956:nuclear-transcribed mRNA catabolic process	1	0	1	1	0.12106
GO:0008374:O-acyltransferase activity	4	1	3	1	0.27189
GO:0044255:cellular lipid metabolic process	1	0	1	1	0.47853
GO:0008757:S-adenosylmethionine-dependent methyltransferase activity	3	1	2	1	0.21329
GO:0004721:phosphoprotein phosphatase activity	2	1	1	1	0.80808
GO:0008536:Ran GTPase binding	8	1	7	1	0.0086184
GO:0008026:ATP-dependent helicase activity	2	0	2	1	0.03496
GO:0004143:diacylglycerol kinase activity	2	0	2	1	0.53859
GO:0007205:protein kinase C-activating G-protein coupled receptor signaling pathway	2	0	2	1	0.53859
GO:0008198:ferrous iron binding	1	1	0	1	0.96374
GO:0004746:riboflavin synthase activity	1	0	1	1	0.15873
GO:0045116:protein neddylation	1	0	1	1	0.022381
GO:0004372:glycine hydroxymethyltransferase activity	2	0	2	1	4.5692e-05
GO:0006544:glycine metabolic process	2	0	2	1	4.5692e-05
GO:0006563:L-serine metabolic process	2	0	2	1	4.5692e-05
GO:0005680:anaphase-promoting complex	5	0	5	1	0.00011854
GO:0030071:regulation of mitotic metaphase/anaphase transition	3	0	3	1	0.0043484
GO:0031145:anaphase-promoting complex-dependent catabolic process	2	0	2	1	0.030286
GO:0008134:transcription factor binding	1	0	1	1	0.030286
GO:0004484:mRNA guanylyltransferase activity	1	0	1	1	0.15512
GO:0031533:mRNA cap methyltransferase complex	1	0	1	1	0.15512
GO:0004602:glutathione peroxidase activity	1	0	1	1	0.72404
GO:0051015:actin filament binding	1	0	1	1	0.095664
GO:0003885:D-arabinono-1,4-lactone oxidase activity	3	1	2	1	0.62288
GO:0004352:glutamate dehydrogenase (NAD+) activity	1	0	1	1	5.0131e-12
GO:0019551:glutamate catabolic process to 2-oxoglutarate	1	0	1	1	5.0131e-12
GO:0000290:deadenylation-dependent decapping of nuclear-transcribed mRNA	1	0	1	1	0.027928
GO:0006888:ER to Golgi vesicle-mediated transport	8	1	7	1	6.7073e-05
GO:0030127:COPII vesicle coat	3	0	3	1	0.00061142
GO:0004482:mRNA (guanine-N7-)-methyltransferase activity	1	0	1	1	0.43071
GO:0006621:protein retention in ER lumen	2	1	1	1	0.57675
GO:0046923:ER retention sequence binding	2	1	1	1	0.57675
GO:0004592:pantoate-beta-alanine ligase activity	1	0	1	1	0.020185
GO:0015940:pantothenate biosynthetic process	3	0	2	1	0.028619
GO:0004399:histidinol dehydrogenase activity	1	0	1	1	0.049708
GO:0004635:phosphoribosyl-AMP cyclohydrolase activity	1	0	1	1	0.049708
GO:0004636:phosphoribosyl-ATP diphosphatase activity	1	0	1	1	0.049708
GO:0005247:voltage-gated chloride channel activity	3	2	1	1	0.89377
GO:0006821:chloride transport	3	2	1	1	0.89377
GO:0004784:superoxide dismutase activity	3	0	3	1	0.0001366
GO:0006893:Golgi to plasma membrane transport	1	0	1	1	0.71702
GO:0005976:polysaccharide metabolic process	3	2	1	1	0.6088
GO:0051205:protein insertion into membrane	2	0	2	1	0.045114
GO:0031369:translation initiation factor binding	2	0	2	1	0.058107
GO:0005047:signal recognition particle binding	2	1	1	1	0.36648
GO:0004151:dihydroorotase activity	1	0	1	1	0.52603
GO:0019856:pyrimidine nucleobase biosynthetic process	1	0	1	1	0.52603
GO:0000266:mitochondrial fission	1	0	1	1	0.1124
GO:0004325:ferrochelatase activity	1	0	1	1	0.66982
GO:0006783:heme biosynthetic process	2	0	2	1	0.6155
GO:0005885:Arp2/3 protein complex	2	0	2	1	0.072202
GO:0034314:Arp2/3 complex-mediated actin nucleation	2	0	2	1	0.072202
GO:0005096:GTPase activator activity	4	2	2	1	0.41594
GO:0043547:positive regulation of GTPase activity	1	0	1	1	0.279
GO:0042578:phosphoric ester hydrolase activity	5	3	2	1	0.96287
GO:0008176:tRNA (guanine-N7-)-methyltransferase activity	2	0	2	1	0.13218
GO:0043461:proton-transporting ATP synthase complex assembly	1	0	1	1	0.13218
GO:0004451:isocitrate lyase activity	2	0	2	1	2.0178e-05
GO:0003980:UDP-glucose:glycoprotein glucosyltransferase activity	1	0	1	1	0.7071
GO:0004610:phosphoacetylglucosamine mutase activity	1	0	1	1	0.14477
GO:0016868:intramolecular transferase activity, phosphotransferases	3	0	3	1	0.072202
GO:0016857:racemase and epimerase activity, acting on carbohydrates and derivatives	2	1	0	1	0.96619
GO:0008234:cysteine-type peptidase activity	3	1	2	1	0.55764
GO:0042162:telomeric DNA binding	2	0	2	1	0.45383
GO:0042803:protein homodimerization activity	3	0	3	1	0.052613
GO:0008521:acetyl-CoA transporter activity	1	1	0	1	0.89424
GO:0006744:ubiquinone biosynthetic process	3	0	3	1	0.12482
GO:0000178:exosome (RNase complex)	1	1	0	1	0.96374
GO:0006784:heme a biosynthetic process	1	0	1	1	0.083354
GO:0016813:hydrolase activity, acting on carbon-nitrogen (but not peptide) bonds, in linear amidines	1	0	1	1	0.21665
GO:0009820:alkaloid metabolic process	2	0	2	1	0.5203
GO:0050364:tryptophan dimethylallyltransferase activity	2	0	2	1	0.5203
GO:0005801:cis-Golgi network	4	0	4	1	0.048425
GO:0000784:nuclear chromosome, telomeric region	2	1	1	1	0.23879
GO:0045493:xylan catabolic process	1	0	1	1	0.11724
GO:0046559:alpha-glucuronidase activity	1	0	1	1	0.11724
GO:0036361:racemase activity, acting on amino acids and derivatives	1	1	0	1	0.79135
GO:0016855:racemase and epimerase activity, acting on amino acids and derivatives	1	1	0	1	0.79135
GO:0004335:galactokinase activity	1	0	1	1	0.71067
GO:0006012:galactose metabolic process	2	0	2	1	0.54897
GO:0046835:carbohydrate phosphorylation	1	0	1	1	0.71067
GO:0004573:mannosyl-oligosaccharide glucosidase activity	1	0	1	1	0.15875
GO:0009311:oligosaccharide metabolic process	1	0	1	1	0.15875
GO:0048193:Golgi vesicle transport	1	1	0	1	0.84826
GO:0048278:vesicle docking	2	0	2	1	0.1053
GO:0043140:ATP-dependent 3'-5' DNA helicase activity	1	0	1	1	0.19763
GO:0000808:origin recognition complex	2	0	2	1	0.0045331
GO:0005992:trehalose biosynthetic process	7	0	7	1	0.089184
GO:0016043:cellular component organization	1	1	0	1	0.7928
GO:0017048:Rho GTPase binding	2	1	1	1	0.54803
GO:0006626:protein targeting to mitochondrion	1	0	1	1	0.22267
GO:0000786:nucleosome	1	1	0	1	0.90808
GO:0004814:arginine-tRNA ligase activity	1	0	1	1	0.12776
GO:0006420:arginyl-tRNA aminoacylation	1	0	1	1	0.12776
GO:0004408:holocytochrome-c synthase activity	2	1	1	1	0.70749
GO:0030915:Smc5-Smc6 complex	1	1	0	1	0.84807
GO:0017070:U6 snRNA binding	1	0	1	1	0.10037
GO:0030623:U5 snRNA binding	1	0	1	1	0.10037
GO:0004450:isocitrate dehydrogenase (NADP+) activity	1	1	0	1	0.95153
GO:0006102:isocitrate metabolic process	1	1	0	1	0.95153
GO:0001671:ATPase activator activity	1	0	1	1	0.22267
GO:0019867:outer membrane	2	1	1	1	0.74775
GO:0003952:NAD+ synthase (glutamine-hydrolyzing) activity	1	1	0	1	0.83517
GO:0003725:double-stranded RNA binding	2	0	2	1	0.10206
GO:0005543:phospholipid binding	4	0	4	1	0.28927
GO:0005938:cell cortex	2	0	2	1	0.46697
GO:0032065:cortical protein anchoring	2	0	2	1	0.46697
GO:0005544:calcium-dependent phospholipid binding	3	2	1	1	0.92141
GO:0018279:protein N-linked glycosylation via asparagine	1	0	1	1	0.033531
GO:0000776:kinetochore	3	1	1	1	0.46278
GO:0051382:kinetochore assembly	2	0	1	1	0.059532
GO:0004084:branched-chain-amino-acid transaminase activity	5	2	3	1	0.039414
GO:0009081:branched-chain amino acid metabolic process	5	2	3	1	0.039414
GO:0004045:aminoacyl-tRNA hydrolase activity	2	0	2	1	0.62762
GO:0016570:histone modification	1	0	1	1	0.5203
GO:0003896:DNA primase activity	2	0	2	1	0.082373
GO:0006269:DNA replication, synthesis of RNA primer	2	0	2	1	0.082373
GO:0008495:protoheme IX farnesyltransferase activity	1	0	1	1	0.64629
GO:0004750:ribulose-phosphate 3-epimerase activity	1	1	0	1	0.96619
GO:0016301:kinase activity	2	0	2	1	0.35523
GO:0005758:mitochondrial intermembrane space	1	0	1	1	0.15873
GO:0006825:copper ion transport	2	0	2	1	0.031431
GO:0016531:copper chaperone activity	1	0	1	1	0.15873
GO:0006644:phospholipid metabolic process	2	1	1	1	0.62815
GO:0003964:RNA-directed DNA polymerase activity	1	0	1	1	0.10556
GO:0006569:tryptophan catabolic process	2	0	2	1	0.70957
GO:0030429:kynureninase activity	2	0	2	1	0.70957
GO:0005869:dynactin complex	1	0	1	1	0.23747
GO:0070461:SAGA-type complex	1	0	1	1	0.66982
GO:0005746:mitochondrial respiratory chain	1	0	1	1	0.026081
GO:0022904:respiratory electron transport chain	2	0	2	1	0.0029878
GO:0005674:transcription factor TFIIF complex	1	0	1	1	0.74775
GO:0006310:DNA recombination	8	3	5	1	3.279e-05
GO:0004375:glycine dehydrogenase (decarboxylating) activity	1	0	1	1	0.41314
GO:0001882:nucleoside binding	1	0	1	1	0.059532
GO:0004767:sphingomyelin phosphodiesterase activity	1	0	1	1	0.46671
GO:0006685:sphingomyelin catabolic process	1	0	1	1	0.46671
GO:0005875:microtubule associated complex	1	0	1	1	0.74969
GO:0007017:microtubule-based process	1	0	1	1	0.74969
GO:0009349:riboflavin synthase complex	1	0	1	1	6.4148e-06
GO:0016765:transferase activity, transferring alkyl or aryl (other than methyl) groups	3	1	2	1	0.072028
GO:0003879:ATP phosphoribosyltransferase activity	1	0	1	1	0.033401
GO:0030286:dynein complex	1	0	1	1	0.74692
GO:0004042:acetyl-CoA:L-glutamate N-acetyltransferase activity	1	0	1	1	0.17497
GO:0004550:nucleoside diphosphate kinase activity	1	0	1	1	2.3163e-06
GO:0006165:nucleoside diphosphate phosphorylation	1	0	1	1	2.3163e-06
GO:0006183:GTP biosynthetic process	1	0	1	1	2.3163e-06
GO:0006228:UTP biosynthetic process	1	0	1	1	2.3163e-06
GO:0006241:CTP biosynthetic process	1	0	1	1	2.3163e-06
GO:0048188:Set1C/COMPASS complex	1	0	1	1	0.65899
GO:0005759:mitochondrial matrix	1	0	1	1	0.34747
GO:0006904:vesicle docking involved in exocytosis	6	1	5	1	0.39531
GO:0009396:folic acid-containing compound biosynthetic process	5	0	5	1	1.185e-18
GO:0042558:pteridine-containing compound metabolic process	1	0	1	1	7.4689e-09
GO:0045226:extracellular polysaccharide biosynthetic process	1	0	1	1	0.003053
GO:0003906:DNA-(apurinic or apyrimidinic site) lyase activity	1	0	1	1	0.07746
GO:0016799:hydrolase activity, hydrolyzing N-glycosyl compounds	1	0	1	1	0.07746
GO:0008474:palmitoyl-(protein) hydrolase activity	1	1	0	1	0.859
GO:0016274:protein-arginine N-methyltransferase activity	1	0	1	1	0.0024479
GO:0042393:histone binding	2	1	1	1	0.95512
GO:0045145:single-stranded DNA 5'-3' exodeoxyribonuclease activity	1	0	1	1	0.54897
GO:0004754:saccharopine dehydrogenase (NAD+, L-lysine-forming) activity	1	0	1	1	0.0021255
GO:0009085:lysine biosynthetic process	2	0	2	1	0.00017042
GO:0005777:peroxisome	5	2	3	1	0.094941
GO:0032968:positive regulation of transcription elongation from RNA polymerase II promoter	1	0	1	1	0.53604
GO:0046577:long-chain-alcohol oxidase activity	1	1	0	1	0.9827
GO:0006189:'de novo' IMP biosynthetic process	2	0	2	1	0.028619
GO:0008864:formyltetrahydrofolate deformylase activity	1	0	1	1	0.021617
GO:0034755:iron ion transmembrane transport	1	0	1	1	0.72542
GO:0033743:peptide-methionine (R)-S-oxide reductase activity	1	0	1	1	4.3892e-05
GO:0003937:IMP cyclohydrolase activity	1	0	1	1	0.53273
GO:0004643:phosphoribosylaminoimidazolecarboxamide formyltransferase activity	1	0	1	1	0.53273
GO:0055070:copper ion homeostasis	1	0	1	1	0.0047266
GO:0006476:protein deacetylation	2	0	2	1	0.12225
GO:0016591:DNA-directed RNA polymerase II, holoenzyme	1	0	1	1	0.74969
GO:0005763:mitochondrial small ribosomal subunit	1	0	1	1	0.18759
GO:0004615:phosphomannomutase activity	1	0	1	1	1.4169e-05
GO:0008963:phospho-N-acetylmuramoyl-pentapeptide-transferase activity	1	0	1	1	0.74969
GO:0042256:mature ribosome assembly	1	0	1	1	0.088559
GO:0043022:ribosome binding	2	0	2	1	0.020432
GO:0048015:phosphatidylinositol-mediated signaling	1	0	1	1	0.31809
GO:0004604:phosphoadenylyl-sulfate reductase (thioredoxin) activity	1	0	1	1	0.0089353
GO:0019379:sulfate assimilation, phosphoadenylyl sulfate reduction by phosphoadenylyl-sulfate reductase (thioredoxin)	1	0	1	1	0.0089353
GO:0004326:tetrahydrofolylpolyglutamate synthase activity	1	0	1	1	7.6281e-05
GO:0031418:L-ascorbic acid binding	1	0	1	1	0.279
GO:0042555:MCM complex	1	0	1	1	0.1111
GO:0016538:cyclin-dependent protein serine/threonine kinase regulator activity	1	0	1	1	0.011662
GO:0046677:response to antibiotic	1	0	1	1	0.74969
GO:0004649:poly(ADP-ribose) glycohydrolase activity	1	1	0	1	0.97407
GO:0004371:glycerone kinase activity	1	0	1	1	0.71631
GO:0006071:glycerol metabolic process	1	0	1	1	0.71631
GO:0051260:protein homooligomerization	1	0	1	1	0.07547
GO:0006729:tetrahydrobiopterin biosynthetic process	1	0	1	1	0.7007
GO:0004109:coproporphyrinogen oxidase activity	1	0	1	1	0.46697
GO:0006605:protein targeting	2	0	2	1	0.0044458
GO:0004799:thymidylate synthase activity	1	0	1	1	0.031431
GO:0006231:dTMP biosynthetic process	1	0	1	1	0.031431
GO:0016070:RNA metabolic process	1	0	1	1	0.065934
GO:0042132:fructose 1,6-bisphosphate 1-phosphatase activity	1	0	1	1	0.023319
GO:0030904:retromer complex	2	0	2	1	0.15873
GO:0006333:chromatin assembly or disassembly	1	0	1	1	0.031249
GO:0000444:MIS12/MIND type complex	1	0	1	1	0.31765
GO:0051301:cell division	1	0	1	1	0.31765
GO:0006909:phagocytosis	1	0	1	1	0.69875
GO:0042823:pyridoxal phosphate biosynthetic process	2	0	2	1	0.26921
GO:0000103:sulfate assimilation	2	0	2	1	0.007747
GO:0004020:adenylylsulfate kinase activity	2	0	2	1	0.007747
GO:0004781:sulfate adenylyltransferase (ATP) activity	1	0	1	1	0.63093
GO:0008531:riboflavin kinase activity	1	0	1	1	0.74308
GO:0019478:D-amino acid catabolic process	2	0	2	1	0.050226
GO:0008121:ubiquinol-cytochrome-c reductase activity	1	0	1	1	0.16136
GO:0004655:porphobilinogen synthase activity	1	1	0	1	0.87933
GO:0008144:drug binding	1	0	1	1	0.6016
GO:0030245:cellulose catabolic process	1	0	1	1	0.40923
GO:0016651:oxidoreductase activity, acting on NAD(P)H	5	0	5	1	0.00099625
GO:0003910:DNA ligase (ATP) activity	4	2	2	1	0.79135
GO:0042255:ribosome assembly	1	0	1	1	0.093366
GO:0004651:polynucleotide 5'-phosphatase activity	1	0	1	1	0.38011
GO:0006461:protein complex assembly	2	1	1	1	0.6694
GO:0002098:tRNA wobble uridine modification	1	0	1	1	0.69028
GO:0034227:tRNA thio-modification	2	0	2	1	0.19915
GO:0004043:L-aminoadipate-semialdehyde dehydrogenase activity	1	0	1	1	0.031536
GO:0031177:phosphopantetheine binding	1	0	1	1	0.031536
GO:0004638:phosphoribosylaminoimidazole carboxylase activity	1	0	1	1	0.38168
GO:0008113:peptide-methionine (S)-S-oxide reductase activity	1	0	1	1	0.74857
GO:0008612:peptidyl-lysine modification to peptidyl-hypusine	2	0	2	1	0.063282
GO:0005886:plasma membrane	1	0	1	1	0.74969
GO:0003991:acetylglutamate kinase activity	1	0	1	1	0.61469
GO:0006303:double-strand break repair via nonhomologous end joining	2	0	2	1	0.0012227
GO:0043564:Ku70:Ku80 complex	1	0	1	1	0.43403
GO:0032786:positive regulation of DNA-templated transcription, elongation	1	0	1	1	0.10037
GO:0030570:pectate lyase activity	1	0	1	1	0.0002684
GO:0004339:glucan 1,4-alpha-glucosidase activity	1	0	1	1	0.2085
GO:0003997:acyl-CoA oxidase activity	2	1	1	1	0.094941
GO:0006635:fatty acid beta-oxidation	2	1	1	1	0.094941
GO:0000042:protein targeting to Golgi	1	0	1	1	0.1252
GO:0046080:dUTP metabolic process	2	1	1	1	0.87399
GO:0009916:alternative oxidase activity	2	1	1	1	0.50772
GO:0004765:shikimate kinase activity	1	0	1	1	0.0076348
GO:0004488:methylenetetrahydrofolate dehydrogenase (NADP+) activity	3	0	3	1	9.0392e-08
GO:0004329:formate-tetrahydrofolate ligase activity	1	0	1	1	0.15337
GO:0042597:periplasmic space	2	1	1	1	0.96287
GO:0004478:methionine adenosyltransferase activity	1	0	1	1	0.00035256
GO:0006556:S-adenosylmethionine biosynthetic process	1	0	1	1	0.00035256
GO:0007015:actin filament organization	1	1	0	1	0.75882
GO:0006452:translational frameshifting	1	0	1	1	0.11144
GO:0045901:positive regulation of translational elongation	1	0	1	1	0.11144
GO:0045905:positive regulation of translational termination	1	0	1	1	0.11144
GO:0004864:protein phosphatase inhibitor activity	1	1	0	1	0.81586
GO:0009966:regulation of signal transduction	2	1	1	1	0.66982
GO:0043666:regulation of phosphoprotein phosphatase activity	1	1	0	1	0.81586
GO:0016998:cell wall macromolecule catabolic process	3	1	2	1	0.64629
GO:0052861:glucan endo-1,3-beta-glucanase activity, C-3 substituted reducing group	1	0	1	1	0.50668
GO:0005319:lipid transporter activity	1	0	1	1	0.5203
GO:0006869:lipid transport	1	0	1	1	0.5203
GO:0032784:regulation of DNA-templated transcription, elongation	3	0	3	1	0.011921
GO:0004591:oxoglutarate dehydrogenase (succinyl-transferring) activity	1	0	1	1	0.028668
GO:0004407:histone deacetylase activity	2	1	1	1	0.21495
GO:0016575:histone deacetylation	2	1	1	1	0.21495
GO:0019904:protein domain specific binding	1	1	0	1	0.80422
GO:0006406:mRNA export from nucleus	1	0	1	1	0.71312
GO:0006611:protein export from nucleus	1	0	1	1	0.71312
GO:0006998:nuclear envelope organization	1	0	1	1	0.71312
GO:0031965:nuclear membrane	1	0	1	1	0.71312
GO:0004813:alanine-tRNA ligase activity	2	0	2	1	0.063282
GO:0006419:alanyl-tRNA aminoacylation	2	0	2	1	0.063282
GO:0001932:regulation of protein phosphorylation	1	1	0	1	0.75398
GO:0005952:cAMP-dependent protein kinase complex	1	1	0	1	0.75398
GO:0008603:cAMP-dependent protein kinase regulator activity	1	1	0	1	0.75398
GO:0033588:Elongator holoenzyme complex	1	0	1	1	0.37717
GO:0008170:N-methyltransferase activity	1	0	1	1	0.17518
GO:0007050:cell cycle arrest	1	0	1	1	0.5203
GO:0004357:glutamate-cysteine ligase activity	1	1	0	1	0.78501
GO:0004057:arginyltransferase activity	1	1	0	1	0.86979
GO:0016598:protein arginylation	1	1	0	1	0.86979
GO:0016899:oxidoreductase activity, acting on the CH-OH group of donors, oxygen as acceptor	1	0	1	1	0.45383
GO:0004000:adenosine deaminase activity	1	0	1	1	0.0076599
GO:0004349:glutamate 5-kinase activity	1	0	1	1	0.0070446
GO:0030529:intracellular ribonucleoprotein complex	1	1	0	1	0.77627
GO:0005664:nuclear origin of replication recognition complex	2	1	1	1	0.8874
GO:0000772:mating pheromone activity	1	1	0	1	0.92603
GO:0045895:positive regulation of mating-type specific transcription, DNA-templated	1	1	0	1	0.92603
GO:0004831:tyrosine-tRNA ligase activity	1	0	1	1	0.007747
GO:0004828:serine-tRNA ligase activity	2	0	2	1	0.00073134
GO:0006434:seryl-tRNA aminoacylation	2	0	2	1	0.00073134
GO:0009107:lipoate biosynthetic process	2	0	2	1	3.4333e-05
GO:0016415:octanoyltransferase activity	1	0	1	1	0.0015802
GO:0004664:prephenate dehydratase activity	1	0	1	1	0.0013782
GO:0009094:L-phenylalanine biosynthetic process	1	0	1	1	0.0013782
GO:0001510:RNA methylation	1	0	1	1	0.27162
GO:0008898:S-adenosylmethionine-homocysteine S-methyltransferase activity	2	1	1	1	0.016696
GO:0004044:amidophosphoribosyltransferase activity	1	0	1	1	0.075582
GO:0000796:condensin complex	1	1	0	1	0.78721
GO:0007076:mitotic chromosome condensation	1	1	0	1	0.78721
GO:0004576:oligosaccharyl transferase activity	1	0	1	1	0.097386
GO:0006302:double-strand break repair	2	1	1	1	0.057704
GO:0004413:homoserine kinase activity	1	0	1	1	0.01743
GO:0006566:threonine metabolic process	1	0	1	1	0.01743
GO:0005094:Rho GDP-dissociation inhibitor activity	1	0	1	1	3.1205e-06
GO:0016310:phosphorylation	1	0	1	1	0.49287
GO:0016774:phosphotransferase activity, carboxyl group as acceptor	1	0	1	1	0.49287
GO:0003796:lysozyme activity	2	1	1	1	0.78721
GO:0009253:peptidoglycan catabolic process	2	1	1	1	0.78721
GO:0008237:metallopeptidase activity	3	0	3	1	8.2373e-05
GO:0004139:deoxyribose-phosphate aldolase activity	1	0	1	1	0.64629
GO:0009264:deoxyribonucleotide catabolic process	1	0	1	1	0.64629
GO:0006446:regulation of translational initiation	1	0	1	1	0.7007
GO:0004751:ribose-5-phosphate isomerase activity	1	0	1	1	0.0025581
GO:0009052:pentose-phosphate shunt, non-oxidative branch	1	0	1	1	0.0025581
GO:0017022:myosin binding	1	0	1	1	0.71631
GO:0004107:chorismate synthase activity	1	0	1	1	0.0024479
GO:0033557:Slx1-Slx4 complex	1	0	1	1	0.049098
GO:0006878:cellular copper ion homeostasis	1	0	1	1	0.095664
GO:0008535:respiratory chain complex IV assembly	1	0	1	1	0.095664
GO:0004412:homoserine dehydrogenase activity	1	0	1	1	6.8899e-09
GO:0016442:RISC complex	1	0	1	1	0.00075769
GO:0031047:gene silencing by RNA	1	0	1	1	0.00075769
GO:0006974:cellular response to DNA damage stimulus	1	0	1	1	0.057082
GO:0048478:replication fork protection	1	0	1	1	0.057082
GO:0008410:CoA-transferase activity	2	0	2	1	0.42182
GO:0046952:ketone body catabolic process	2	0	2	1	0.42182
GO:0004019:adenylosuccinate synthase activity	1	0	1	1	0.0015802
GO:0000002:mitochondrial genome maintenance	1	0	1	1	0.035358
GO:0000262:mitochondrial chromosome	1	0	1	1	0.035358
GO:0005785:signal recognition particle receptor complex	1	1	0	1	0.79728
GO:0005673:transcription factor TFIIE complex	1	1	0	1	0.79135
GO:0000390:spliceosomal complex disassembly	1	0	1	1	0.73246
GO:0071008:U2-type post-mRNA release spliceosomal complex	1	0	1	1	0.73246
GO:0003713:transcription coactivator activity	1	0	1	1	0.64629
GO:0000275:mitochondrial proton-transporting ATP synthase complex, catalytic core F(1)	1	0	1	1	0.11251
GO:0004146:dihydrofolate reductase activity	1	0	1	1	0.0025236
GO:0006545:glycine biosynthetic process	1	0	1	1	0.0025236
GO:0004594:pantothenate kinase activity	1	1	0	1	0.78556
GO:0009584:detection of visible light	1	0	1	1	0.0057454
GO:0018298:protein-chromophore linkage	1	0	1	1	0.0057454
GO:0030041:actin filament polymerization	1	0	1	1	0.12635
GO:0004455:ketol-acid reductoisomerase activity	1	0	1	1	0.028024
GO:0009082:branched-chain amino acid biosynthetic process	1	0	1	1	0.028024
GO:0006855:drug transmembrane transport	3	1	2	1	0.16605
GO:0015238:drug transmembrane transporter activity	3	1	2	1	0.16605
GO:0015297:antiporter activity	3	1	2	1	0.16605
GO:0004055:argininosuccinate synthase activity	1	1	0	1	0.84826
GO:0007005:mitochondrion organization	1	0	1	1	0.3942
GO:0043189:H4/H2A histone acetyltransferase complex	1	0	1	1	0.71067
GO:0008108:UDP-glucose:hexose-1-phosphate uridylyltransferase activity	1	0	1	1	0.5203
GO:0004013:adenosylhomocysteinase activity	1	0	1	1	0.0004726
GO:0006730:one-carbon metabolic process	1	0	1	1	0.0004726
GO:0045263:proton-transporting ATP synthase complex, coupling factor F(o)	1	0	1	1	0.20696
GO:0006471:protein ADP-ribosylation	1	1	0	1	0.79135
GO:0004417:hydroxyethylthiazole kinase activity	1	0	1	1	0.007747
GO:0009228:thiamine biosynthetic process	1	0	1	1	0.007747
GO:0004789:thiamine-phosphate diphosphorylase activity	1	0	1	1	0.007747
GO:0000774:adenyl-nucleotide exchange factor activity	1	0	1	1	0.0025935
GO:0016560:protein import into peroxisome matrix, docking	1	0	1	1	0.35599
GO:0008289:lipid binding	1	0	1	1	0.57554
GO:0006482:protein demethylation	1	0	1	1	0.45655
GO:0052689:carboxylic ester hydrolase activity	1	0	1	1	0.45655
GO:0004014:adenosylmethionine decarboxylase activity	1	0	1	1	0.64629
GO:0006597:spermine biosynthetic process	1	0	1	1	0.64629
GO:0008295:spermidine biosynthetic process	1	0	1	1	0.64629
GO:0004506:squalene monooxygenase activity	1	1	0	1	0.78721
GO:0008380:RNA splicing	1	0	1	1	0.74969
GO:0015385:sodium:proton antiporter activity	1	0	1	1	0.6155
GO:0006672:ceramide metabolic process	1	1	0	1	0.95153
GO:0004555:alpha,alpha-trehalase activity	1	0	1	1	0.54803
GO:0005993:trehalose catabolic process	1	0	1	1	0.54803
GO:0005991:trehalose metabolic process	1	0	1	1	0.54803
GO:0016992:lipoate synthase activity	1	0	1	1	0.0099582

## Sheet: P. polonicum (GO)
Name	Genes (total)	Genes (up)	Genes (down)	P adjusted (up)	P adjusted (down)
GO:0046857:oxidoreductase activity, acting on other nitrogenous compounds as donors, with NAD or NADP as acceptor	1	1	0	1.176e-97	1
GO:0042128:nitrate assimilation	2	2	0	6.6063e-53	1
GO:0008519:ammonium transmembrane transporter activity	3	3	0	4.4661e-51	1
GO:0015696:ammonium transport	3	3	0	4.4661e-51	1
GO:0005215:transporter activity	19	14	5	4.3602e-38	1
GO:0016020:membrane	265	147	116	4.2456e-23	1
GO:0030151:molybdenum ion binding	4	1	3	3.3973e-22	1
GO:0006542:glutamine biosynthetic process	2	1	0	2.135e-14	1
GO:0006810:transport	134	72	61	3.3638e-13	1
GO:0006520:cellular amino acid metabolic process	11	4	7	2.9537e-10	1
GO:0004499:N,N-dimethylaniline monooxygenase activity	10	8	2	2.1418e-09	1
GO:0006508:proteolysis	73	46	26	2.405e-08	1
GO:0000256:allantoin catabolic process	2	2	0	2.039e-07	1
GO:0006950:response to stress	31	20	9	3.5472e-07	1
GO:0016772:transferase activity, transferring phosphorus-containing groups	201	101	99	2.6016e-06	1
GO:0016310:phosphorylation	1	1	0	5.4259e-06	1
GO:0016774:phosphotransferase activity, carboxyl group as acceptor	1	1	0	5.4259e-06	1
GO:0006082:organic acid metabolic process	1	1	0	5.4259e-06	1
GO:0016717:oxidoreductase activity, acting on paired donors, with oxidation of a pair of donors resulting in the reduction of molecular oxygen to two molecules of water	4	4	0	9.7394e-06	1
GO:0016810:hydrolase activity, acting on carbon-nitrogen (but not peptide) bonds	35	17	17	1.4342e-05	1
GO:0042597:periplasmic space	3	3	0	1.8115e-05	1
GO:0009055:electron carrier activity	13	4	9	3.5015e-05	1
GO:0003333:amino acid transmembrane transport	62	33	28	3.5709e-05	1
GO:0015171:amino acid transmembrane transporter activity	62	33	28	3.5709e-05	1
GO:0004037:allantoicase activity	1	1	0	3.5709e-05	1
GO:0004252:serine-type endopeptidase activity	13	10	3	6.0624e-05	1
GO:0015031:protein transport	19	14	5	6.8139e-05	1
GO:0004190:aspartic-type endopeptidase activity	12	9	2	6.8139e-05	1
GO:0015099:nickel cation transmembrane transporter activity	1	1	0	8.946e-05	1
GO:0035444:nickel cation transmembrane transport	1	1	0	8.946e-05	1
GO:0008236:serine-type peptidase activity	14	10	4	0.00020882	1
GO:0004379:glycylpeptide N-tetradecanoyltransferase activity	2	1	1	0.00020882	1
GO:0006499:N-terminal protein myristoylation	2	1	1	0.00020882	1
GO:0004672:protein kinase activity	133	72	60	0.00022662	1
GO:0006468:protein phosphorylation	134	72	61	0.00025773	1
GO:0008496:mannan endo-1,6-alpha-mannosidase activity	4	3	1	0.00027542	1
GO:0009039:urease activity	2	1	1	0.00096618	1
GO:0043419:urea catabolic process	2	1	1	0.00096618	1
GO:0016868:intramolecular transferase activity, phosphotransferases	2	2	0	0.0023427	1
GO:0016301:kinase activity	2	2	0	0.0026293	1
GO:0008061:chitin binding	10	4	5	0.0030642	1
GO:0033897:ribonuclease T2 activity	1	1	0	0.0039498	1
GO:0004185:serine-type carboxypeptidase activity	12	8	4	0.0040719	1
GO:0004857:enzyme inhibitor activity	3	2	1	0.0047332	1
GO:0016639:oxidoreductase activity, acting on the CH-NH2 group of donors, NAD or NADP as acceptor	1	1	0	0.0048074	1
GO:0006084:acetyl-CoA metabolic process	1	1	0	0.0048074	1
GO:0004129:cytochrome-c oxidase activity	8	8	0	0.0049125	1
GO:0016757:transferase activity, transferring glycosyl groups	15	11	4	0.0049229	1
GO:0050661:NADP binding	24	13	11	0.0051598	1
GO:0004848:ureidoglycolate hydrolase activity	1	1	0	0.0061172	1
GO:0006537:glutamate biosynthetic process	1	1	0	0.0061518	1
GO:0016040:glutamate synthase (NADH) activity	1	1	0	0.0061518	1
GO:0045181:glutamate synthase activity, NAD(P)H as acceptor	1	1	0	0.0061518	1
GO:0015930:glutamate synthase activity	1	1	0	0.0061518	1
GO:0004788:thiamine diphosphokinase activity	1	1	0	0.0062321	1
GO:0009229:thiamine diphosphate biosynthetic process	1	1	0	0.0062321	1
GO:0030975:thiamine binding	1	1	0	0.0062321	1
GO:0016638:oxidoreductase activity, acting on the CH-NH2 group of donors	2	2	0	0.0065779	1
GO:0004135:amylo-alpha-1,6-glucosidase activity	1	1	0	0.0065779	1
GO:0005980:glycogen catabolic process	1	1	0	0.0065779	1
GO:0006672:ceramide metabolic process	1	1	0	0.0072415	1
GO:0004831:tyrosine-tRNA ligase activity	1	1	0	0.0075579	1
GO:0016791:phosphatase activity	5	4	1	0.0088895	1
GO:0030904:retromer complex	2	2	0	0.008964	1
GO:0019028:viral capsid	3	1	2	0.0095915	1
GO:0000272:polysaccharide catabolic process	5	3	2	0.0095915	1
GO:0008810:cellulase activity	5	4	1	0.0095915	1
GO:0003779:actin binding	14	11	2	0.010535	1
GO:0005089:Rho guanyl-nucleotide exchange factor activity	6	6	0	0.010893	1
GO:0035023:regulation of Rho protein signal transduction	6	6	0	0.010893	1
GO:0004356:glutamate-ammonia ligase activity	4	1	2	0.013448	1
GO:0035556:intracellular signal transduction	9	6	3	0.015254	1
GO:0016846:carbon-sulfur lyase activity	15	5	9	0.015254	1
GO:0019354:siroheme biosynthetic process	2	2	0	0.016516	1
GO:0043115:precorrin-2 dehydrogenase activity	2	2	0	0.016516	1
GO:0004057:arginyltransferase activity	1	1	0	0.017196	1
GO:0016598:protein arginylation	1	1	0	0.017196	1
GO:0016125:sterol metabolic process	5	3	2	0.018272	1
GO:0047750:cholestenol delta-isomerase activity	5	3	2	0.018272	1
GO:0016052:carbohydrate catabolic process	8	5	3	0.021147	1
GO:0007264:small GTPase mediated signal transduction	32	19	13	0.023263	1
GO:0015095:magnesium ion transmembrane transporter activity	4	4	0	0.029517	1
GO:0015693:magnesium ion transport	4	4	0	0.029517	1
GO:0006779:porphyrin-containing compound biosynthetic process	4	3	1	0.035375	1
GO:0006303:double-strand break repair via nonhomologous end joining	2	2	0	0.035593	1
GO:0046872:metal ion binding	88	42	46	0.036545	1
GO:0030472:mitotic spindle organization in nucleus	1	1	0	0.053193	1
GO:0004807:triose-phosphate isomerase activity	2	2	0	0.053995	1
GO:0043161:proteasome-mediated ubiquitin-dependent protein catabolic process	1	1	0	0.0586	1
GO:0000290:deadenylation-dependent decapping of nuclear-transcribed mRNA	1	1	0	0.058973	1
GO:0006482:protein demethylation	1	1	0	0.059219	1
GO:0052689:carboxylic ester hydrolase activity	1	1	0	0.059219	1
GO:0030259:lipid glycosylation	10	8	2	0.061432	1
GO:0042147:retrograde transport, endosome to Golgi	3	2	1	0.063922	1
GO:0015385:sodium:proton antiporter activity	1	1	0	0.063922	1
GO:0031461:cullin-RING ubiquitin ligase complex	4	3	1	0.069898	1
GO:0031625:ubiquitin protein ligase binding	4	3	1	0.069898	1
GO:0004181:metallocarboxypeptidase activity	3	3	0	0.079569	1
GO:0004842:ubiquitin-protein transferase activity	11	8	3	0.080532	1
GO:0019722:calcium-mediated signaling	1	1	0	0.081274	1
GO:0004650:polygalacturonase activity	11	4	6	0.085911	1
GO:0006807:nitrogen compound metabolic process	25	11	12	0.085911	1
GO:0004733:pyridoxamine-phosphate oxidase activity	2	1	1	0.091598	1
GO:0016972:thiol oxidase activity	2	1	1	0.091598	1
GO:0004719:protein-L-isoaspartate (D-aspartate) O-methyltransferase activity	1	1	0	0.091598	1
GO:0016881:acid-amino acid ligase activity	19	12	7	0.092528	1
GO:0005543:phospholipid binding	4	4	0	0.092528	1
GO:0005515:protein binding	518	237	266	0.10669	1
GO:0006827:high-affinity iron ion transmembrane transport	1	1	0	0.11048	1
GO:0033573:high-affinity iron permease complex	1	1	0	0.11048	1
GO:0004435:phosphatidylinositol phospholipase C activity	2	1	1	0.11628	1
GO:0003910:DNA ligase (ATP) activity	4	4	0	0.11884	1
GO:0006811:ion transport	1	1	0	0.11884	1
GO:0004620:phospholipase activity	2	2	0	0.14459	1
GO:0009395:phospholipid catabolic process	2	2	0	0.14459	1
GO:0003877:ATP adenylyltransferase activity	2	2	0	0.1471	1
GO:0005094:Rho GDP-dissociation inhibitor activity	1	1	0	0.1471	1
GO:0016307:phosphatidylinositol phosphate kinase activity	2	2	0	0.1471	1
GO:0046488:phosphatidylinositol metabolic process	2	2	0	0.1471	1
GO:0005351:sugar:proton symporter activity	3	2	1	0.17111	1
GO:0008643:carbohydrate transport	3	2	1	0.17111	1
GO:0008374:O-acyltransferase activity	3	3	0	0.18636	1
GO:0000159:protein phosphatase type 2A complex	2	1	1	0.18969	1
GO:0000139:Golgi membrane	5	3	2	0.19984	1
GO:0008184:glycogen phosphorylase activity	1	1	0	0.2002	1
GO:0008081:phosphoric diester hydrolase activity	12	6	6	0.20367	1
GO:0004222:metalloendopeptidase activity	14	7	7	0.20586	1
GO:0015991:ATP hydrolysis coupled proton transport	15	10	5	0.20586	1
GO:0004851:uroporphyrin-III C-methyltransferase activity	1	1	0	0.21328	1
GO:0016151:nickel cation binding	6	3	2	0.22317	1
GO:0009916:alternative oxidase activity	2	2	0	0.23353	1
GO:0005992:trehalose biosynthetic process	4	3	1	0.23672	1
GO:0004003:ATP-dependent DNA helicase activity	4	4	0	0.24619	1
GO:0008171:O-methyltransferase activity	21	6	13	0.25051	2.5639e-23
GO:0005381:iron ion transmembrane transporter activity	2	2	0	0.26225	1
GO:0008131:primary amine oxidase activity	7	5	2	0.27242	1
GO:0009308:amine metabolic process	7	5	2	0.27242	1
GO:0005337:nucleoside transmembrane transporter activity	1	1	0	0.29216	1
GO:0007165:signal transduction	39	17	22	0.32634	1
GO:0006744:ubiquinone biosynthetic process	3	2	0	0.32634	1
GO:0046873:metal ion transmembrane transporter activity	18	11	7	0.33483	1
GO:0033179:proton-transporting V-type ATPase, V0 domain	3	2	1	0.33483	1
GO:0008158:hedgehog receptor activity	1	1	0	0.34612	1
GO:0006470:protein dephosphorylation	11	6	5	0.37029	1
GO:0052861:glucan endo-1,3-beta-glucanase activity, C-3 substituted reducing group	1	1	0	0.37029	1
GO:0005761:mitochondrial ribosome	1	1	0	0.37029	1
GO:0008080:N-acetyltransferase activity	45	23	22	0.37029	0.74131
GO:0008474:palmitoyl-(protein) hydrolase activity	1	1	0	0.37656	1
GO:0006000:fructose metabolic process	3	3	0	0.37656	1
GO:0006003:fructose 2,6-bisphosphate metabolic process	3	3	0	0.37656	1
GO:0032968:positive regulation of transcription elongation from RNA polymerase II promoter	1	1	0	0.37656	1
GO:0005801:cis-Golgi network	4	4	0	0.37666	1
GO:0016570:histone modification	1	1	0	0.38	1
GO:0015926:glucosidase activity	1	1	0	0.38924	1
GO:0004109:coproporphyrinogen oxidase activity	1	1	0	0.3897	1
GO:0005216:ion channel activity	5	3	2	0.39157	1
GO:0003774:motor activity	5	4	1	0.39157	1
GO:0016459:myosin complex	5	4	1	0.39157	1
GO:0004066:asparagine synthase (glutamine-hydrolyzing) activity	2	2	0	0.39157	1
GO:0006529:asparagine biosynthetic process	2	2	0	0.39157	1
GO:0008026:ATP-dependent helicase activity	2	2	0	0.39736	1
GO:0005938:cell cortex	2	2	0	0.39736	1
GO:0032065:cortical protein anchoring	2	2	0	0.39736	1
GO:0006914:autophagy	3	2	1	0.39792	1
GO:0003684:damaged DNA binding	9	4	5	0.39815	1
GO:0003924:GTPase activity	31	16	15	0.40984	1
GO:0031145:anaphase-promoting complex-dependent catabolic process	2	1	1	0.41541	1
GO:0031418:L-ascorbic acid binding	1	1	0	0.42031	1
GO:0004649:poly(ADP-ribose) glycohydrolase activity	1	1	0	0.4466	1
GO:0004470:malic enzyme activity	2	1	1	0.4466	1
GO:0004471:malate dehydrogenase (decarboxylating) (NAD+) activity	2	1	1	0.4466	1
GO:0006108:malate metabolic process	2	1	1	0.4466	1
GO:0008610:lipid biosynthetic process	2	1	1	0.45531	1
GO:0015299:solute:proton antiporter activity	5	4	1	0.45694	1
GO:0019836:hemolysis by symbiont of host erythrocytes	2	2	0	0.46353	1
GO:0004618:phosphoglycerate kinase activity	1	1	0	0.46758	1
GO:0005507:copper ion binding	21	14	7	0.4687	1
GO:0004521:endoribonuclease activity	1	1	0	0.4687	1
GO:0008138:protein tyrosine/serine/threonine phosphatase activity	8	4	4	0.4687	1
GO:0004563:beta-N-acetylhexosaminidase activity	1	1	0	0.4687	1
GO:0000124:SAGA complex	1	1	0	0.47443	1
GO:0003712:transcription cofactor activity	1	1	0	0.47443	1
GO:0006486:protein glycosylation	9	6	3	0.47677	1
GO:0030248:cellulose binding	6	3	3	0.47677	1
GO:0017025:TBP-class protein binding	2	2	0	0.47677	1
GO:0005315:inorganic phosphate transmembrane transporter activity	2	2	0	0.47677	1
GO:0006817:phosphate ion transport	2	2	0	0.47677	1
GO:0008144:drug binding	1	1	0	0.47677	1
GO:0004619:phosphoglycerate mutase activity	1	1	0	0.47677	1
GO:0006007:glucose catabolic process	1	1	0	0.47677	1
GO:0016872:intramolecular lyase activity	1	1	0	0.47677	1
GO:0035091:phosphatidylinositol binding	12	10	2	0.48063	1
GO:0045145:single-stranded DNA 5'-3' exodeoxyribonuclease activity	1	1	0	0.48305	1
GO:0051056:regulation of small GTPase mediated signal transduction	8	5	3	0.48363	1
GO:0048038:quinone binding	8	5	3	0.49203	1
GO:0015078:hydrogen ion transmembrane transporter activity	13	7	6	0.49203	1
GO:0000030:mannosyltransferase activity	6	4	2	0.50232	1
GO:0030176:integral component of endoplasmic reticulum membrane	1	1	0	0.50276	1
GO:0006075:(1->3)-beta-D-glucan biosynthetic process	1	1	0	0.50945	1
GO:0043547:positive regulation of GTPase activity	1	1	0	0.51365	1
GO:0006814:sodium ion transport	3	1	2	0.52685	1
GO:0005956:protein kinase CK2 complex	1	1	0	0.5287	1
GO:0019887:protein kinase regulator activity	1	1	0	0.5287	1
GO:0006464:cellular protein modification process	8	4	4	0.53058	1
GO:0030041:actin filament polymerization	1	1	0	0.54194	1
GO:0033177:proton-transporting two-sector ATPase complex, proton-transporting domain	4	3	1	0.54829	1
GO:0000107:imidazoleglycerol-phosphate synthase activity	1	1	0	0.55493	1
GO:0003747:translation release factor activity	2	1	1	0.55493	1
GO:0006415:translational termination	2	1	1	0.55493	1
GO:0004349:glutamate 5-kinase activity	1	1	0	0.56093	1
GO:0006096:glycolytic process	6	5	1	0.56292	1
GO:0003756:protein disulfide isomerase activity	1	1	0	0.57201	1
GO:0016671:oxidoreductase activity, acting on a sulfur group of donors, disulfide as acceptor	1	1	0	0.57201	1
GO:0004413:homoserine kinase activity	1	1	0	0.58483	1
GO:0006566:threonine metabolic process	1	1	0	0.58483	1
GO:0030001:metal ion transport	23	12	11	0.58505	1
GO:0006729:tetrahydrobiopterin biosynthetic process	1	1	0	0.59183	1
GO:0005746:mitochondrial respiratory chain	1	1	0	0.59227	1
GO:0005525:GTP binding	86	37	49	0.6046	1
GO:0019904:protein domain specific binding	2	2	0	0.64123	1
GO:0016192:vesicle-mediated transport	36	16	20	0.65578	1
GO:0009117:nucleotide metabolic process	1	1	0	0.65857	1
GO:0004177:aminopeptidase activity	4	3	1	0.66582	1
GO:0005886:plasma membrane	1	1	0	0.66751	1
GO:0005247:voltage-gated chloride channel activity	3	2	1	0.68687	1
GO:0006821:chloride transport	3	2	1	0.68687	1
GO:0010508:positive regulation of autophagy	2	2	0	0.68687	1
GO:0016763:transferase activity, transferring pentosyl groups	3	2	1	0.68702	1
GO:0030599:pectinesterase activity	2	1	1	0.68702	1
GO:0042545:cell wall modification	2	1	1	0.68702	1
GO:0050151:oleate hydratase activity	1	1	0	0.69715	1
GO:0071949:FAD binding	1	1	0	0.69715	1
GO:0006511:ubiquitin-dependent protein catabolic process	32	15	17	0.69715	1
GO:0009103:lipopolysaccharide biosynthetic process	1	1	0	0.70352	1
GO:0005680:anaphase-promoting complex	5	3	2	0.70899	1
GO:0043565:sequence-specific DNA binding	39	18	20	0.71741	1
GO:0009584:detection of visible light	2	1	1	0.7344	1
GO:0018298:protein-chromophore linkage	2	1	1	0.7344	1
GO:0000160:phosphorelay signal transduction system	18	9	9	0.74655	1
GO:0009411:response to UV	1	1	0	0.7486	1
GO:0046983:protein dimerization activity	20	9	11	0.75566	1
GO:0005853:eukaryotic translation elongation factor 1 complex	2	1	1	0.75566	1
GO:0000220:vacuolar proton-transporting V-type ATPase, V0 domain	1	1	0	0.75566	1
GO:0004803:transposase activity	1	1	0	0.75566	1
GO:0006313:transposition, DNA-mediated	1	1	0	0.75566	1
GO:0004347:glucose-6-phosphate isomerase activity	1	1	0	0.75566	1
GO:0001932:regulation of protein phosphorylation	1	1	0	0.75566	1
GO:0005952:cAMP-dependent protein kinase complex	1	1	0	0.75566	1
GO:0008603:cAMP-dependent protein kinase regulator activity	1	1	0	0.75566	1
GO:0006662:glycerol ether metabolic process	2	1	1	0.75925	1
GO:0004514:nicotinate-nucleotide diphosphorylase (carboxylating) activity	2	2	0	0.75925	1
GO:0022904:respiratory electron transport chain	2	2	0	0.75925	1
GO:0016480:negative regulation of transcription from RNA polymerase III promoter	1	1	0	0.79486	1
GO:0005773:vacuole	2	2	0	0.79486	1
GO:0030071:regulation of mitotic metaphase/anaphase transition	3	1	2	0.80112	1
GO:0050660:flavin adenine dinucleotide binding	99	39	59	0.80962	0.15735
GO:0016765:transferase activity, transferring alkyl or aryl (other than methyl) groups	4	2	1	0.82565	1
GO:0004425:indole-3-glycerol-phosphate synthase activity	1	1	0	0.83013	1
GO:0004640:phosphoribosylanthranilate isomerase activity	1	1	0	0.83013	1
GO:0004096:catalase activity	5	3	2	0.85324	1
GO:0004930:G-protein coupled receptor activity	1	1	0	0.85531	1
GO:0006471:protein ADP-ribosylation	1	1	0	0.86492	1
GO:0009059:macromolecule biosynthetic process	4	3	1	0.86595	1
GO:0008479:queuine tRNA-ribosyltransferase activity	2	1	1	0.86595	1
GO:0008616:queuosine biosynthetic process	2	1	1	0.86595	1
GO:0007010:cytoskeleton organization	1	1	0	0.87688	1
GO:0048278:vesicle docking	2	2	0	0.87885	1
GO:0003951:NAD+ kinase activity	2	2	0	0.88681	1
GO:0006366:transcription from RNA polymerase II promoter	3	3	0	0.89201	1
GO:0005618:cell wall	4	2	2	0.90182	1
GO:0005737:cytoplasm	68	29	34	0.91973	1
GO:0005085:guanyl-nucleotide exchange factor activity	6	4	2	0.91973	1
GO:0000723:telomere maintenance	4	2	2	0.91973	1
GO:0005751:mitochondrial respiratory chain complex IV	1	1	0	0.91973	1
GO:0004506:squalene monooxygenase activity	1	1	0	0.91973	1
GO:0005673:transcription factor TFIIE complex	1	1	0	0.91973	1
GO:0008108:UDP-glucose:hexose-1-phosphate uridylyltransferase activity	1	1	0	0.91973	1
GO:0003972:RNA ligase (ATP) activity	1	1	0	0.91973	1
GO:0005739:mitochondrion	13	6	7	0.92542	1
GO:0016820:hydrolase activity, acting on acid anhydrides, catalyzing transmembrane movement of substances	5	3	2	0.93137	1
GO:0006741:NADP biosynthetic process	1	1	0	0.94526	1
GO:0004731:purine-nucleoside phosphorylase activity	1	1	0	0.94971	1
GO:0030145:manganese ion binding	5	3	2	0.94971	1
GO:0006367:transcription initiation from RNA polymerase II promoter	6	4	2	0.96263	1
GO:0006784:heme a biosynthetic process	1	1	0	0.96263	1
GO:0000221:vacuolar proton-transporting V-type ATPase, V1 domain	1	1	0	0.96263	1
GO:0004725:protein tyrosine phosphatase activity	2	1	1	0.96263	1
GO:0004540:ribonuclease activity	7	4	1	0.97508	1
GO:0006633:fatty acid biosynthetic process	20	11	9	0.97508	1
GO:0034599:cellular response to oxidative stress	1	1	0	0.97508	1
GO:0034477:U6 snRNA 3'-end processing	1	1	0	0.97508	1
GO:0034227:tRNA thio-modification	2	1	1	0.9755	1
GO:0006665:sphingolipid metabolic process	2	1	1	0.9755	1
GO:0015074:DNA integration	2	1	1	0.98158	1
GO:0016043:cellular component organization	1	1	0	0.98158	1
GO:0006812:cation transport	20	11	9	0.98396	1
GO:0000956:nuclear-transcribed mRNA catabolic process	1	1	0	0.98396	1
GO:0004674:protein serine/threonine kinase activity	11	5	6	0.98891	0.99866
GO:0005047:signal recognition particle binding	2	2	0	0.98891	0.99858
GO:0000298:endopolyphosphatase activity	1	1	0	0.98891	0.99858
GO:0000184:nuclear-transcribed mRNA catabolic process, nonsense-mediated decay	1	1	0	0.99242	0.99804
GO:0006281:DNA repair	33	16	17	0.99619	0.99675
GO:0016641:oxidoreductase activity, acting on the CH-NH2 group of donors, oxygen as acceptor	7	4	3	1	0.99397
GO:0004198:calcium-dependent cysteine-type endopeptidase activity	2	2	0	1	0.99334
GO:0000155:phosphorelay sensor kinase activity	13	6	7	1	0.99244
GO:0006493:protein O-linked glycosylation	3	2	1	1	0.99164
GO:0006887:exocytosis	4	3	1	1	0.99097
GO:0033178:proton-transporting two-sector ATPase complex, catalytic domain	5	3	2	1	0.98216
GO:0000042:protein targeting to Golgi	1	1	0	1	0.98119
GO:0006888:ER to Golgi vesicle-mediated transport	8	4	4	1	0.97694
GO:0016855:racemase and epimerase activity, acting on amino acids and derivatives	1	1	0	1	0.97585
GO:0030173:integral component of Golgi membrane	1	1	0	1	0.96691
GO:0006289:nucleotide-excision repair	10	5	5	1	0.96617
GO:0017089:glycolipid transporter activity	1	1	0	1	0.96478
GO:0046836:glycolipid transport	1	1	0	1	0.96478
GO:0051861:glycolipid binding	1	1	0	1	0.96478
GO:0051382:kinetochore assembly	2	2	0	1	0.96478
GO:0006446:regulation of translational initiation	1	1	0	1	0.96424
GO:0008134:transcription factor binding	1	1	0	1	0.95668
GO:0016817:hydrolase activity, acting on acid anhydrides	7	3	4	1	0.95639
GO:0015105:arsenite transmembrane transporter activity	1	1	0	1	0.95639
GO:0015700:arsenite transport	1	1	0	1	0.95639
GO:0000062:fatty-acyl-CoA binding	2	1	1	1	0.95639
GO:0043047:single-stranded telomeric DNA binding	1	1	0	1	0.95639
GO:0005794:Golgi apparatus	2	1	1	1	0.95585
GO:0051260:protein homooligomerization	1	1	0	1	0.95081
GO:0004298:threonine-type endopeptidase activity	12	5	7	1	0.95042
GO:0005839:proteasome core complex	12	5	7	1	0.95042
GO:0051603:proteolysis involved in cellular protein catabolic process	12	5	7	1	0.95042
GO:0003980:UDP-glucose:glycoprotein glucosyltransferase activity	1	1	0	1	0.95042
GO:0004573:mannosyl-oligosaccharide glucosidase activity	2	2	0	1	0.95042
GO:0009311:oligosaccharide metabolic process	2	2	0	1	0.95042
GO:0006310:DNA recombination	7	4	3	1	0.95042
GO:0015992:proton transport	4	2	2	1	0.95042
GO:0046034:ATP metabolic process	4	2	2	1	0.95042
GO:0005885:Arp2/3 protein complex	2	1	1	1	0.94382
GO:0034314:Arp2/3 complex-mediated actin nucleation	2	1	1	1	0.94382
GO:0045226:extracellular polysaccharide biosynthetic process	1	1	0	1	0.94382
GO:0006629:lipid metabolic process	39	19	20	1	0.94379
GO:0000266:mitochondrial fission	1	1	0	1	0.94115
GO:0005780:extrinsic component of intraperoxisomal membrane	1	1	0	1	0.94066
GO:0045033:peroxisome inheritance	1	1	0	1	0.94066
GO:0008290:F-actin capping protein complex	1	1	0	1	0.94066
GO:0071203:WASH complex	1	1	0	1	0.94066
GO:0003950:NAD+ ADP-ribosyltransferase activity	3	2	1	1	0.94066
GO:0030036:actin cytoskeleton organization	5	3	2	1	0.93821
GO:0004143:diacylglycerol kinase activity	1	1	0	1	0.93821
GO:0007205:protein kinase C-activating G-protein coupled receptor signaling pathway	1	1	0	1	0.93821
GO:0006139:nucleobase-containing compound metabolic process	6	3	3	1	0.93821
GO:0004420:hydroxymethylglutaryl-CoA reductase (NADPH) activity	2	1	1	1	0.93821
GO:0015936:coenzyme A metabolic process	2	1	1	1	0.93821
GO:0006891:intra-Golgi vesicle-mediated transport	3	2	1	1	0.93366
GO:0000737:DNA catabolic process, endonucleolytic	1	1	0	1	0.92766
GO:0042578:phosphoric ester hydrolase activity	4	2	2	1	0.92766
GO:0008521:acetyl-CoA transporter activity	1	1	0	1	0.92766
GO:0017119:Golgi transport complex	3	2	1	1	0.92585
GO:0009231:riboflavin biosynthetic process	4	2	2	1	0.92035
GO:0005096:GTPase activator activity	3	1	2	1	0.91866
GO:0016973:poly(A)+ mRNA export from nucleus	1	1	0	1	0.91581
GO:0005743:mitochondrial inner membrane	7	4	3	1	0.91581
GO:0046907:intracellular transport	3	2	1	1	0.91581
GO:0000145:exocyst	5	2	3	1	0.91581
GO:0046558:arabinan endo-1,5-alpha-L-arabinosidase activity	4	2	2	1	0.91581
GO:0036459:thiol-dependent ubiquitinyl hydrolase activity	14	8	6	1	0.91581
GO:0042256:mature ribosome assembly	1	1	0	1	0.91581
GO:0034755:iron ion transmembrane transport	1	1	0	1	0.91581
GO:0009712:catechol-containing compound metabolic process	2	1	1	1	0.91403
GO:0018576:catechol 1,2-dioxygenase activity	2	1	1	1	0.91403
GO:0005674:transcription factor TFIIF complex	1	1	0	1	0.91328
GO:0003958:NADPH-hemoprotein reductase activity	4	2	2	1	0.91328
GO:0008242:omega peptidase activity	2	1	1	1	0.91328
GO:0004871:signal transducer activity	23	9	14	1	0.90846
GO:0016462:pyrophosphatase activity	1	1	0	1	0.90371
GO:0072686:mitotic spindle	7	2	4	1	0.9016
GO:0051276:chromosome organization	4	2	2	1	0.89938
GO:0031144:proteasome localization	1	1	0	1	0.89938
GO:0071630:nucleus-associated proteasomal ubiquitin-dependent protein catabolic process	1	1	0	1	0.89938
GO:0004743:pyruvate kinase activity	1	1	0	1	0.89938
GO:0030955:potassium ion binding	1	1	0	1	0.89938
GO:0015109:chromate transmembrane transporter activity	1	1	0	1	0.8974
GO:0015703:chromate transport	1	1	0	1	0.8974
GO:0000172:ribonuclease MRP complex	1	1	0	1	0.8974
GO:0005655:nucleolar ribonuclease P complex	1	1	0	1	0.8974
GO:0006379:mRNA cleavage	1	1	0	1	0.8974
GO:0030677:ribonuclease P complex	1	1	0	1	0.8974
GO:0004764:shikimate 3-dehydrogenase (NADP+) activity	4	3	1	1	0.8974
GO:0005795:Golgi stack	1	1	0	1	0.8974
GO:0004175:endopeptidase activity	7	2	5	1	0.8974
GO:0019773:proteasome core complex, alpha-subunit complex	7	2	5	1	0.8974
GO:0003968:RNA-directed 5'-3' RNA polymerase activity	2	1	1	1	0.8974
GO:0016567:protein ubiquitination	2	1	1	1	0.8974
GO:0004721:phosphoprotein phosphatase activity	2	1	1	1	0.8974
GO:0008430:selenium binding	1	1	0	1	0.8974
GO:0006878:cellular copper ion homeostasis	1	1	0	1	0.8974
GO:0008535:respiratory chain complex IV assembly	1	1	0	1	0.8974
GO:0048015:phosphatidylinositol-mediated signaling	1	1	0	1	0.8974
GO:0004550:nucleoside diphosphate kinase activity	1	1	0	1	0.8974
GO:0006165:nucleoside diphosphate phosphorylation	1	1	0	1	0.8974
GO:0006183:GTP biosynthetic process	1	1	0	1	0.8974
GO:0006228:UTP biosynthetic process	1	1	0	1	0.8974
GO:0006241:CTP biosynthetic process	1	1	0	1	0.8974
GO:0006012:galactose metabolic process	2	1	1	1	0.89284
GO:0008289:lipid binding	1	1	0	1	0.88912
GO:0006777:Mo-molybdopterin cofactor biosynthetic process	3	2	1	1	0.88577
GO:0033743:peptide-methionine (R)-S-oxide reductase activity	1	1	0	1	0.88577
GO:0042626:ATPase activity, coupled to transmembrane movement of substances	59	26	32	1	0.88517
GO:0000390:spliceosomal complex disassembly	1	1	0	1	0.88473
GO:0071008:U2-type post-mRNA release spliceosomal complex	1	1	0	1	0.88473
GO:0006198:cAMP catabolic process	1	1	0	1	0.88407
GO:0000776:kinetochore	3	2	1	1	0.88407
GO:0008641:small protein activating enzyme activity	3	1	2	1	0.88407
GO:0005785:signal recognition particle receptor complex	1	1	0	1	0.88407
GO:0015979:photosynthesis	2	2	0	1	0.88407
GO:0015995:chlorophyll biosynthetic process	2	2	0	1	0.88407
GO:0016117:carotenoid biosynthetic process	2	2	0	1	0.88407
GO:0030570:pectate lyase activity	1	1	0	1	0.88407
GO:0070330:aromatase activity	2	1	1	1	0.88407
GO:0008897:holo-[acyl-carrier-protein] synthase activity	3	2	1	1	0.88407
GO:0008092:cytoskeletal protein binding	1	1	0	1	0.88407
GO:0030674:protein binding, bridging	1	1	0	1	0.88407
GO:0042802:identical protein binding	1	1	0	1	0.88407
GO:0043130:ubiquitin binding	1	1	0	1	0.88407
GO:0005672:transcription factor TFIIA complex	1	1	0	1	0.88407
GO:0044255:cellular lipid metabolic process	1	1	0	1	0.88407
GO:0006259:DNA metabolic process	2	1	1	1	0.87605
GO:0019211:phosphatase activator activity	2	1	1	1	0.87184
GO:0000796:condensin complex	1	1	0	1	0.86904
GO:0007076:mitotic chromosome condensation	1	1	0	1	0.86904
GO:0003700:transcription factor activity, sequence-specific DNA binding	39	18	20	1	0.85995
GO:0004932:mating-type factor pheromone receptor activity	2	1	1	1	0.85208
GO:0006694:steroid biosynthetic process	6	3	3	1	0.85086
GO:0000502:proteasome complex	3	2	1	1	0.84954
GO:0030234:enzyme regulator activity	3	2	1	1	0.84954
GO:0042176:regulation of protein catabolic process	3	2	1	1	0.84954
GO:0071816:tail-anchored membrane protein insertion into ER membrane	1	1	0	1	0.84865
GO:0051028:mRNA transport	1	1	0	1	0.84658
GO:0032786:positive regulation of DNA-templated transcription, elongation	1	1	0	1	0.83902
GO:0006099:tricarboxylic acid cycle	3	1	2	1	0.83379
GO:0001882:nucleoside binding	1	1	0	1	0.8328
GO:0016106:sesquiterpenoid biosynthetic process	6	2	2	1	0.8328
GO:0045482:trichodiene synthase activity	6	2	2	1	0.8328
GO:0030261:chromosome condensation	1	1	0	1	0.83148
GO:0071555:cell wall organization	2	1	1	1	0.83103
GO:0005665:DNA-directed RNA polymerase II, core complex	2	1	1	1	0.83103
GO:0008864:formyltetrahydrofolate deformylase activity	1	1	0	1	0.83103
GO:0008121:ubiquinol-cytochrome-c reductase activity	2	1	1	1	0.82565
GO:0033180:proton-transporting V-type ATPase, V1 domain	2	1	1	1	0.82565
GO:0051536:iron-sulfur cluster binding	17	4	13	1	0.8225
GO:0009435:NAD biosynthetic process	5	2	2	1	0.8225
GO:0004345:glucose-6-phosphate dehydrogenase activity	1	1	0	1	0.8225
GO:0006006:glucose metabolic process	1	1	0	1	0.8225
GO:0001682:tRNA 5'-leader removal	1	1	0	1	0.8225
GO:0004526:ribonuclease P activity	1	1	0	1	0.8225
GO:0046961:proton-transporting ATPase activity, rotational mechanism	5	2	3	1	0.8225
GO:0006400:tRNA modification	4	1	3	1	0.8225
GO:0004045:aminoacyl-tRNA hydrolase activity	2	1	1	1	0.8225
GO:0003879:ATP phosphoribosyltransferase activity	1	1	0	1	0.8225
GO:0004019:adenylosuccinate synthase activity	1	1	0	1	0.82162
GO:0004751:ribose-5-phosphate isomerase activity	3	0	1	1	0.81761
GO:0009052:pentose-phosphate shunt, non-oxidative branch	3	0	1	1	0.81761
GO:0032324:molybdopterin cofactor biosynthetic process	2	1	1	1	0.81761
GO:0042729:DASH complex	9	3	5	1	0.81761
GO:2001070:starch binding	3	0	3	1	0.81761
GO:0005576:extracellular region	8	4	4	1	0.81761
GO:0009341:beta-galactosidase complex	1	1	0	1	0.81761
GO:0003746:translation elongation factor activity	4	1	3	1	0.81761
GO:0003885:D-arabinono-1,4-lactone oxidase activity	2	1	1	1	0.81761
GO:0005786:signal recognition particle, endoplasmic reticulum targeting	2	1	1	1	0.81761
GO:0030942:endoplasmic reticulum signal peptide binding	2	1	1	1	0.81761
GO:0030245:cellulose catabolic process	1	0	1	1	0.81761
GO:0006044:N-acetylglucosamine metabolic process	1	0	1	1	0.81761
GO:0008448:N-acetylglucosamine-6-phosphate deacetylase activity	1	0	1	1	0.81761
GO:0001919:regulation of receptor recycling	1	1	0	1	0.81761
GO:0007040:lysosome organization	1	1	0	1	0.81761
GO:0031902:late endosome membrane	1	1	0	1	0.81761
GO:0032008:positive regulation of TOR signaling	1	1	0	1	0.81761
GO:0032439:endosome localization	1	1	0	1	0.81761
GO:0042632:cholesterol homeostasis	1	1	0	1	0.81761
GO:0043410:positive regulation of MAPK cascade	1	1	0	1	0.81761
GO:0045121:membrane raft	1	1	0	1	0.81761
GO:0071230:cellular response to amino acid stimulus	1	1	0	1	0.81761
GO:0071986:Ragulator complex	1	1	0	1	0.81761
GO:0004339:glucan 1,4-alpha-glucosidase activity	1	0	1	1	0.81761
GO:0043461:proton-transporting ATP synthase complex assembly	1	0	1	1	0.81761
GO:0004407:histone deacetylase activity	1	0	1	1	0.81761
GO:0016575:histone deacetylation	1	0	1	1	0.81761
GO:0006582:melanin metabolic process	1	0	1	1	0.81761
GO:0030411:scytalone dehydratase activity	1	0	1	1	0.81761
GO:0006080:substituted mannan metabolic process	1	1	0	1	0.81761
GO:0016985:mannan endo-1,4-beta-mannosidase activity	1	1	0	1	0.81761
GO:0046854:phosphatidylinositol phosphorylation	5	3	2	1	0.80887
GO:0000015:phosphopyruvate hydratase complex	2	1	1	1	0.80805
GO:0004634:phosphopyruvate hydratase activity	2	1	1	1	0.80805
GO:0004556:alpha-amylase activity	4	2	2	1	0.80629
GO:0008073:ornithine decarboxylase inhibitor activity	1	0	1	1	0.80629
GO:0019310:inositol catabolic process	2	0	1	1	0.80629
GO:0050113:inositol oxygenase activity	2	0	1	1	0.80629
GO:0030127:COPII vesicle coat	3	1	2	1	0.80629
GO:0019905:syntaxin binding	1	0	1	1	0.80629
GO:0004527:exonuclease activity	3	1	2	1	0.80629
GO:0008508:bile acid:sodium symporter activity	1	0	1	1	0.80629
GO:0015103:inorganic anion transmembrane transporter activity	1	0	1	1	0.80629
GO:0003938:IMP dehydrogenase activity	1	0	1	1	0.80629
GO:0006893:Golgi to plasma membrane transport	1	0	1	1	0.80597
GO:0016591:DNA-directed RNA polymerase II, holoenzyme	1	0	1	1	0.80406
GO:0005319:lipid transporter activity	1	0	1	1	0.80169
GO:0006869:lipid transport	1	0	1	1	0.80169
GO:0016773:phosphotransferase activity, alcohol group as acceptor	20	9	11	1	0.80169
GO:0008716:D-alanine-D-alanine ligase activity	2	1	1	1	0.80169
GO:0048193:Golgi vesicle transport	1	0	1	1	0.80169
GO:0008318:protein prenyltransferase activity	2	1	1	1	0.79733
GO:0018342:protein prenylation	2	1	1	1	0.79733
GO:0008324:cation transmembrane transporter activity	14	6	8	1	0.79095
GO:0048280:vesicle fusion with Golgi apparatus	1	0	1	1	0.79095
GO:0002161:aminoacyl-tRNA editing activity	5	2	3	1	0.79095
GO:0004813:alanine-tRNA ligase activity	3	2	1	1	0.79095
GO:0006419:alanyl-tRNA aminoacylation	3	2	1	1	0.79095
GO:0045454:cell redox homeostasis	16	9	7	1	0.78837
GO:0034508:centromere complex assembly	3	1	2	1	0.78837
GO:0005639:integral component of nuclear inner membrane	1	0	1	1	0.78837
GO:0016149:translation release factor activity, codon specific	1	0	1	1	0.78048
GO:0016831:carboxy-lyase activity	13	8	5	1	0.77902
GO:0006825:copper ion transport	2	1	1	1	0.77902
GO:0051087:chaperone binding	3	1	2	1	0.77754
GO:0006302:double-strand break repair	1	0	1	1	0.77754
GO:0004724:magnesium-dependent protein serine/threonine phosphatase activity	1	0	1	1	0.77754
GO:0000151:ubiquitin ligase complex	1	0	1	1	0.77256
GO:0034450:ubiquitin-ubiquitin ligase activity	1	0	1	1	0.77256
GO:0004047:aminomethyltransferase activity	2	1	1	1	0.77256
GO:0034220:ion transmembrane transport	1	0	1	1	0.77256
GO:0003935:GTP cyclohydrolase II activity	2	1	1	1	0.77113
GO:0002098:tRNA wobble uridine modification	1	0	1	1	0.76986
GO:0030833:regulation of actin filament polymerization	3	2	1	1	0.76846
GO:0006164:purine nucleotide biosynthetic process	3	1	2	1	0.76748
GO:0005198:structural molecule activity	8	1	7	1	0.76736
GO:0016702:oxidoreductase activity, acting on single donors with incorporation of molecular oxygen, incorporation of two atoms of oxygen	8	3	5	1	0.76736
GO:0016758:transferase activity, transferring hexosyl groups	20	10	10	1	0.75969
GO:0045263:proton-transporting ATP synthase complex, coupling factor F(o)	1	0	1	1	0.75969
GO:0005783:endoplasmic reticulum	8	3	5	1	0.75969
GO:0000445:THO complex part of transcription export complex	1	0	1	1	0.75969
GO:0009966:regulation of signal transduction	1	0	1	1	0.75969
GO:0045735:nutrient reservoir activity	5	2	2	1	0.75886
GO:0005740:mitochondrial envelope	3	1	2	1	0.75778
GO:0006890:retrograde vesicle-mediated transport, Golgi to ER	1	0	1	1	0.75778
GO:0016743:carboxyl- or carbamoyltransferase activity	1	0	1	1	0.75778
GO:0045132:meiotic chromosome segregation	1	0	1	1	0.75778
GO:0003725:double-stranded RNA binding	2	1	1	1	0.74929
GO:0005664:nuclear origin of replication recognition complex	2	0	2	1	0.74585
GO:0016787:hydrolase activity	127	54	71	1	0.74131
GO:0005759:mitochondrial matrix	1	0	1	1	0.74131
GO:0009190:cyclic nucleotide biosynthetic process	1	0	1	1	0.7383
GO:0016849:phosphorus-oxygen lyase activity	1	0	1	1	0.7383
GO:0006450:regulation of translational fidelity	1	0	1	1	0.73781
GO:0016887:ATPase activity	74	29	44	1	0.73452
GO:0003937:IMP cyclohydrolase activity	1	0	1	1	0.73452
GO:0004643:phosphoribosylaminoimidazolecarboxamide formyltransferase activity	1	0	1	1	0.73452
GO:0004100:chitin synthase activity	4	2	2	1	0.73452
GO:0006031:chitin biosynthetic process	4	2	2	1	0.73452
GO:0005744:mitochondrial inner membrane presequence translocase complex	1	0	1	1	0.73452
GO:0042393:histone binding	1	0	1	1	0.73452
GO:0000775:chromosome, centromeric region	4	1	3	1	0.73452
GO:0004474:malate synthase activity	1	0	1	1	0.72726
GO:0006097:glyoxylate cycle	1	0	1	1	0.72726
GO:0006614:SRP-dependent cotranslational protein targeting to membrane	6	3	3	1	0.72637
GO:0004852:uroporphyrinogen-III synthase activity	1	0	1	1	0.72396
GO:0000276:mitochondrial proton-transporting ATP synthase complex, coupling factor F(o)	4	1	3	1	0.72331
GO:0007067:mitotic nuclear division	7	3	3	1	0.71189
GO:0005750:mitochondrial respiratory chain complex III	2	0	2	1	0.71137
GO:0006122:mitochondrial electron transport, ubiquinol to cytochrome c	2	0	2	1	0.71137
GO:0043140:ATP-dependent 3'-5' DNA helicase activity	1	0	1	1	0.70874
GO:0043022:ribosome binding	2	1	1	1	0.70785
GO:0016538:cyclin-dependent protein serine/threonine kinase regulator activity	1	0	1	1	0.70739
GO:0036361:racemase activity, acting on amino acids and derivatives	3	1	2	1	0.70737
GO:0010309:acireductone dioxygenase [iron(II)-requiring] activity	1	0	1	1	0.70717
GO:0008176:tRNA (guanine-N7-)-methyltransferase activity	1	0	1	1	0.70367
GO:0043169:cation binding	13	6	7	1	0.70268
GO:0004664:prephenate dehydratase activity	1	0	1	1	0.7009
GO:0009094:L-phenylalanine biosynthetic process	1	0	1	1	0.7009
GO:0006397:mRNA processing	11	3	8	1	0.69926
GO:0004151:dihydroorotase activity	1	0	1	1	0.69718
GO:0019856:pyrimidine nucleobase biosynthetic process	1	0	1	1	0.69718
GO:0004853:uroporphyrinogen decarboxylase activity	1	0	1	1	0.69718
GO:0004519:endonuclease activity	4	1	3	1	0.69718
GO:0004828:serine-tRNA ligase activity	2	0	2	1	0.69718
GO:0006434:seryl-tRNA aminoacylation	2	0	2	1	0.69718
GO:0005874:microtubule	1	0	1	1	0.69718
GO:0007021:tubulin complex assembly	1	0	1	1	0.69718
GO:0005694:chromosome	7	3	4	1	0.69688
GO:0017070:U6 snRNA binding	1	0	1	1	0.69688
GO:0030623:U5 snRNA binding	1	0	1	1	0.69688
GO:0006569:tryptophan catabolic process	2	0	1	1	0.69688
GO:0030429:kynureninase activity	2	0	1	1	0.69688
GO:0042162:telomeric DNA binding	1	0	1	1	0.69688
GO:0003954:NADH dehydrogenase activity	2	0	2	1	0.69688
GO:0004665:prephenate dehydrogenase (NADP+) activity	1	0	1	1	0.69688
GO:0006571:tyrosine biosynthetic process	1	0	1	1	0.69688
GO:0008977:prephenate dehydrogenase (NAD+) activity	1	0	1	1	0.69688
GO:0004150:dihydroneopterin aldolase activity	1	0	1	1	0.69688
GO:0006760:folic acid-containing compound metabolic process	1	0	1	1	0.69688
GO:0006974:cellular response to DNA damage stimulus	1	0	1	1	0.69688
GO:0048478:replication fork protection	1	0	1	1	0.69688
GO:0017183:peptidyl-diphthamide biosynthetic process from peptidyl-histidine	2	1	1	1	0.69553
GO:0046080:dUTP metabolic process	2	1	1	1	0.69254
GO:0006413:translational initiation	13	4	8	1	0.69248
GO:0005666:DNA-directed RNA polymerase III complex	1	0	1	1	0.67849
GO:0006383:transcription from RNA polymerase III promoter	1	0	1	1	0.67849
GO:0006189:'de novo' IMP biosynthetic process	2	1	1	1	0.67589
GO:0016742:hydroxymethyl-, formyl- and related transferase activity	3	2	1	1	0.67589
GO:0006897:endocytosis	1	0	1	1	0.67589
GO:0007015:actin filament organization	1	0	1	1	0.67589
GO:0042823:pyridoxal phosphate biosynthetic process	2	0	2	1	0.67417
GO:0022900:electron transport chain	2	1	1	1	0.67417
GO:0008272:sulfate transport	5	2	3	1	0.67417
GO:0015116:sulfate transmembrane transporter activity	5	2	3	1	0.67417
GO:0046933:proton-transporting ATP synthase activity, rotational mechanism	3	1	2	1	0.67417
GO:0007005:mitochondrion organization	1	0	1	1	0.67417
GO:0006414:translational elongation	6	1	5	1	0.67143
GO:0004637:phosphoribosylamine-glycine ligase activity	1	0	1	1	0.67143
GO:0009113:purine nucleobase biosynthetic process	1	0	1	1	0.67143
GO:0016832:aldehyde-lyase activity	5	2	3	1	0.67143
GO:0004335:galactokinase activity	1	0	1	1	0.67143
GO:0046835:carbohydrate phosphorylation	1	0	1	1	0.67143
GO:0016805:dipeptidase activity	3	1	2	1	0.67119
GO:0004417:hydroxyethylthiazole kinase activity	1	0	1	1	0.67119
GO:0009228:thiamine biosynthetic process	1	0	1	1	0.67119
GO:0004789:thiamine-phosphate diphosphorylase activity	1	0	1	1	0.67119
GO:0004768:stearoyl-CoA 9-desaturase activity	1	0	1	1	0.67119
GO:0005869:dynactin complex	1	0	1	1	0.67119
GO:0008137:NADH dehydrogenase (ubiquinone) activity	4	1	3	1	0.66688
GO:0003678:DNA helicase activity	5	1	4	1	0.6657
GO:0005758:mitochondrial intermembrane space	1	0	1	1	0.6657
GO:0016531:copper chaperone activity	1	0	1	1	0.6657
GO:0046373:L-arabinose metabolic process	5	2	3	1	0.65995
GO:0046556:alpha-L-arabinofuranosidase activity	5	2	3	1	0.65995
GO:0046168:glycerol-3-phosphate catabolic process	2	1	1	1	0.65995
GO:0007186:G-protein coupled receptor signaling pathway	7	3	4	1	0.65968
GO:0005876:spindle microtubule	2	1	1	1	0.6579
GO:0031369:translation initiation factor binding	2	0	2	1	0.65743
GO:0042546:cell wall biogenesis	2	0	1	1	0.65743
GO:0006487:protein N-linked glycosylation	1	0	1	1	0.65743
GO:0001735:prenylcysteine oxidase activity	1	0	1	1	0.65743
GO:0016670:oxidoreductase activity, acting on a sulfur group of donors, oxygen as acceptor	1	0	1	1	0.65743
GO:0030328:prenylcysteine catabolic process	1	0	1	1	0.65743
GO:0004591:oxoglutarate dehydrogenase (succinyl-transferring) activity	2	0	2	1	0.65255
GO:0006432:phenylalanyl-tRNA aminoacylation	2	0	2	1	0.65094
GO:0004107:chorismate synthase activity	1	0	1	1	0.65094
GO:0004576:oligosaccharyl transferase activity	1	0	1	1	0.65094
GO:0000045:autophagosome assembly	1	0	1	1	0.65094
GO:0003906:DNA-(apurinic or apyrimidinic site) lyase activity	1	0	1	1	0.65094
GO:0016799:hydrolase activity, hydrolyzing N-glycosyl compounds	1	0	1	1	0.65094
GO:0016876:ligase activity, forming aminoacyl-tRNA and related compounds	7	4	3	1	0.65034
GO:0019295:coenzyme M biosynthetic process	1	0	1	1	0.64604
GO:0004827:proline-tRNA ligase activity	1	0	1	1	0.64604
GO:0006433:prolyl-tRNA aminoacylation	1	0	1	1	0.64604
GO:0030529:intracellular ribonucleoprotein complex	1	0	1	1	0.64103
GO:0030126:COPI vesicle coat	3	0	3	1	0.63869
GO:0017048:Rho GTPase binding	2	1	1	1	0.63869
GO:0004482:mRNA (guanine-N7-)-methyltransferase activity	1	0	1	1	0.63869
GO:0015986:ATP synthesis coupled proton transport	8	2	6	1	0.63713
GO:0005856:cytoskeleton	5	3	2	1	0.63713
GO:0006850:mitochondrial pyruvate transport	1	0	1	1	0.63713
GO:0045122:aflatoxin biosynthetic process	2	1	1	1	0.63713
GO:0004043:L-aminoadipate-semialdehyde dehydrogenase activity	1	0	1	1	0.63664
GO:0009085:lysine biosynthetic process	1	0	1	1	0.63664
GO:0031177:phosphopantetheine binding	1	0	1	1	0.63664
GO:0004176:ATP-dependent peptidase activity	2	1	1	1	0.63664
GO:0030130:clathrin coat of trans-Golgi network vesicle	2	0	2	1	0.63664
GO:0030132:clathrin coat of coated pit	2	0	2	1	0.63664
GO:0006886:intracellular protein transport	45	17	28	1	0.63509
GO:0030150:protein import into mitochondrial matrix	2	0	2	1	0.63509
GO:0008652:cellular amino acid biosynthetic process	1	0	1	1	0.63509
GO:0004073:aspartate-semialdehyde dehydrogenase activity	1	0	1	1	0.63509
GO:0009088:threonine biosynthetic process	1	0	1	1	0.63509
GO:0009089:lysine biosynthetic process via diaminopimelate	1	0	1	1	0.63509
GO:0009097:isoleucine biosynthetic process	1	0	1	1	0.63509
GO:0004325:ferrochelatase activity	1	0	1	1	0.63509
GO:0006626:protein targeting to mitochondrion	2	0	2	1	0.63509
GO:0035299:inositol pentakisphosphate 2-kinase activity	1	0	1	1	0.63509
GO:0003917:DNA topoisomerase type I activity	1	0	1	1	0.63509
GO:0016433:rRNA (adenine) methyltransferase activity	1	0	1	1	0.63457
GO:0008199:ferric iron binding	8	3	5	1	0.63457
GO:0045261:proton-transporting ATP synthase complex, catalytic core F(1)	2	0	2	1	0.63457
GO:0004488:methylenetetrahydrofolate dehydrogenase (NADP+) activity	1	0	1	1	0.63457
GO:0005975:carbohydrate metabolic process	194	90	99	1	0.63436
GO:0004814:arginine-tRNA ligase activity	1	0	1	1	0.63436
GO:0006420:arginyl-tRNA aminoacylation	1	0	1	1	0.63436
GO:0004826:phenylalanine-tRNA ligase activity	3	0	3	1	0.62624
GO:0006606:protein import into nucleus	2	0	2	1	0.62624
GO:0004348:glucosylceramidase activity	1	0	1	1	0.62624
GO:0004843:thiol-dependent ubiquitin-specific protease activity	3	0	3	1	0.62548
GO:0030915:Smc5-Smc6 complex	1	0	1	1	0.62548
GO:0008536:Ran GTPase binding	8	2	6	1	0.62399
GO:0016651:oxidoreductase activity, acting on NAD(P)H	5	2	3	1	0.62279
GO:0008565:protein transporter activity	9	3	6	1	0.61963
GO:0004651:polynucleotide 5'-phosphatase activity	1	0	1	1	0.61963
GO:0005544:calcium-dependent phospholipid binding	2	1	1	1	0.61859
GO:0042803:protein homodimerization activity	3	1	2	1	0.6161
GO:0004408:holocytochrome-c synthase activity	2	1	1	1	0.61403
GO:0032784:regulation of DNA-templated transcription, elongation	3	0	3	1	0.61294
GO:0008237:metallopeptidase activity	2	1	1	1	0.61294
GO:0008250:oligosaccharyltransferase complex	2	0	2	1	0.61294
GO:0004638:phosphoribosylaminoimidazole carboxylase activity	1	0	1	1	0.61294
GO:0003883:CTP synthase activity	2	0	2	1	0.61294
GO:0006221:pyrimidine nucleotide biosynthetic process	2	0	2	1	0.61294
GO:0007050:cell cycle arrest	1	0	1	1	0.61294
GO:0004363:glutathione synthase activity	1	0	1	1	0.61195
GO:0006750:glutathione biosynthetic process	1	0	1	1	0.61195
GO:0006904:vesicle docking involved in exocytosis	6	4	2	1	0.61195
GO:0000176:nuclear exosome (RNase complex)	1	0	1	1	0.60817
GO:0030286:dynein complex	1	0	1	1	0.60178
GO:0033588:Elongator holoenzyme complex	1	0	1	1	0.60178
GO:0004367:glycerol-3-phosphate dehydrogenase [NAD+] activity	1	0	1	1	0.5961
GO:0009432:SOS response	1	0	1	1	0.58958
GO:0018279:protein N-linked glycosylation via asparagine	1	0	1	1	0.58832
GO:0003689:DNA clamp loader activity	1	0	1	1	0.58456
GO:0005663:DNA replication factor C complex	1	0	1	1	0.58456
GO:0019867:outer membrane	1	0	1	1	0.57993
GO:0005834:heterotrimeric G-protein complex	1	0	1	1	0.57844
GO:0045116:protein neddylation	1	0	1	1	0.57541
GO:0006418:tRNA aminoacylation for protein translation	27	11	16	1	0.56944
GO:0003697:single-stranded DNA binding	2	0	2	1	0.56603
GO:0006461:protein complex assembly	2	0	2	1	0.56502
GO:0008234:cysteine-type peptidase activity	3	0	3	1	0.56317
GO:0051205:protein insertion into membrane	2	0	2	1	0.56317
GO:0008380:RNA splicing	1	0	1	1	0.55978
GO:0016624:oxidoreductase activity, acting on the aldehyde or oxo group of donors, disulfide as acceptor	4	1	3	1	0.55955
GO:0030131:clathrin adaptor complex	7	1	6	1	0.55385
GO:0030117:membrane coat	10	2	8	1	0.552
GO:0005199:structural constituent of cell wall	4	0	4	1	0.552
GO:0009277:fungal-type cell wall	4	0	4	1	0.552
GO:0004386:helicase activity	10	4	6	1	0.552
GO:0042720:mitochondrial inner membrane peptidase complex	1	0	1	1	0.552
GO:0016779:nucleotidyltransferase activity	8	3	5	1	0.552
GO:0004139:deoxyribose-phosphate aldolase activity	1	0	1	1	0.552
GO:0009264:deoxyribonucleotide catabolic process	1	0	1	1	0.552
GO:0016813:hydrolase activity, acting on carbon-nitrogen (but not peptide) bonds, in linear amidines	1	0	1	1	0.552
GO:0000214:tRNA-intron endonuclease complex	1	0	1	1	0.552
GO:0008193:tRNA guanylyltransferase activity	1	0	1	1	0.552
GO:0004055:argininosuccinate synthase activity	1	0	1	1	0.552
GO:0008608:attachment of spindle microtubules to kinetochore	6	2	4	1	0.55131
GO:0016888:endodeoxyribonuclease activity, producing 5'-phosphomonoesters	4	2	2	1	0.55131
GO:0005976:polysaccharide metabolic process	3	0	3	1	0.55131
GO:0016429:tRNA (adenine-N1-)-methyltransferase activity	1	0	1	1	0.55131
GO:0030488:tRNA methylation	1	0	1	1	0.55131
GO:0031515:tRNA (m1A) methyltransferase complex	1	0	1	1	0.55131
GO:0007094:mitotic spindle assembly checkpoint	1	0	1	1	0.54937
GO:0008484:sulfuric ester hydrolase activity	15	6	9	1	0.54937
GO:0000079:regulation of cyclin-dependent protein serine/threonine kinase activity	7	4	3	1	0.54937
GO:0000156:phosphorelay response regulator activity	1	0	1	1	0.54937
GO:0006452:translational frameshifting	1	0	1	1	0.54904
GO:0045901:positive regulation of translational elongation	1	0	1	1	0.54904
GO:0045905:positive regulation of translational termination	1	0	1	1	0.54904
GO:0005669:transcription factor TFIID complex	3	0	3	1	0.54838
GO:0043039:tRNA aminoacylation	9	4	5	1	0.54838
GO:0048500:signal recognition particle	4	1	3	1	0.54838
GO:0001104:RNA polymerase II transcription cofactor activity	15	6	9	1	0.54586
GO:0016592:mediator complex	15	6	9	1	0.54586
GO:0001510:RNA methylation	2	1	1	1	0.54586
GO:0042255:ribosome assembly	1	0	1	1	0.54586
GO:0000439:core TFIIH complex	4	2	2	1	0.54024
GO:0000154:rRNA modification	1	0	1	1	0.54024
GO:0000179:rRNA (adenine-N6,N6-)-dimethyltransferase activity	1	0	1	1	0.54024
GO:0008649:rRNA methyltransferase activity	1	0	1	1	0.54024
GO:0000784:nuclear chromosome, telomeric region	2	1	1	1	0.54024
GO:0004512:inositol-3-phosphate synthase activity	1	0	1	1	0.53652
GO:0006021:inositol biosynthetic process	1	0	1	1	0.53652
GO:0018024:histone-lysine N-methyltransferase activity	4	1	3	1	0.53379
GO:0016829:lyase activity	22	9	13	1	0.52578
GO:0051726:regulation of cell cycle	2	0	2	1	0.52398
GO:0016620:oxidoreductase activity, acting on the aldehyde or oxo group of donors, NAD or NADP as acceptor	4	1	3	1	0.52144
GO:0004611:phosphoenolpyruvate carboxykinase activity	1	0	1	1	0.52144
GO:0017076:purine nucleotide binding	1	0	1	1	0.52144
GO:0004612:phosphoenolpyruvate carboxykinase (ATP) activity	1	0	1	1	0.52144
GO:0006820:anion transport	2	1	1	1	0.52144
GO:0048037:cofactor binding	6	0	4	1	0.51672
GO:0006284:base-excision repair	3	1	2	1	0.51672
GO:0003991:acetylglutamate kinase activity	1	0	1	1	0.51672
GO:0016070:RNA metabolic process	1	0	1	1	0.51672
GO:0004671:protein C-terminal S-isoprenylcysteine carboxyl O-methyltransferase activity	1	0	1	1	0.51672
GO:0006481:C-terminal protein methylation	1	0	1	1	0.51672
GO:0008440:inositol-1,4,5-trisphosphate 3-kinase activity	2	0	2	1	0.51592
GO:0003743:translation initiation factor activity	18	4	13	1	0.51592
GO:0004812:aminoacyl-tRNA ligase activity	29	11	18	1	0.51592
GO:0019001:guanyl nucleotide binding	3	1	2	1	0.51592
GO:0031683:G-protein beta/gamma-subunit complex binding	3	1	2	1	0.51592
GO:0004427:inorganic diphosphatase activity	1	0	1	1	0.51592
GO:0006796:phosphate-containing compound metabolic process	1	0	1	1	0.51592
GO:0000412:histone peptidyl-prolyl isomerization	1	0	1	1	0.51592
GO:0005528:FK506 binding	1	0	1	1	0.51592
GO:0018208:peptidyl-proline modification	1	0	1	1	0.51592
GO:0004809:tRNA (guanine-N2-)-methyltransferase activity	1	0	1	1	0.51592
GO:0006333:chromatin assembly or disassembly	1	0	1	1	0.51592
GO:0006479:protein methylation	1	0	1	1	0.51592
GO:0004030:aldehyde dehydrogenase [NAD(P)+] activity	2	0	2	1	0.51592
GO:0006081:cellular aldehyde metabolic process	2	0	2	1	0.51592
GO:0003952:NAD+ synthase (glutamine-hydrolyzing) activity	1	0	1	1	0.51592
GO:0070461:SAGA-type complex	1	0	1	1	0.51499
GO:0005742:mitochondrial outer membrane translocase complex	2	0	2	1	0.51495
GO:0030688:preribosome, small subunit precursor	1	0	1	1	0.50743
GO:0032259:methylation	4	1	3	1	0.50743
GO:0016597:amino acid binding	3	0	3	1	0.4999
GO:0008495:protoheme IX farnesyltransferase activity	1	0	1	1	0.49909
GO:0004799:thymidylate synthase activity	1	0	1	1	0.49909
GO:0006231:dTMP biosynthetic process	1	0	1	1	0.49909
GO:0000922:spindle pole	4	1	3	1	0.49909
GO:0005815:microtubule organizing center	4	1	3	1	0.49909
GO:0030515:snoRNA binding	1	0	1	1	0.49909
GO:0004197:cysteine-type endopeptidase activity	4	2	2	1	0.49462
GO:0019752:carboxylic acid metabolic process	8	4	4	1	0.48547
GO:0004352:glutamate dehydrogenase (NAD+) activity	1	0	1	1	0.48547
GO:0019551:glutamate catabolic process to 2-oxoglutarate	1	0	1	1	0.48547
GO:0006605:protein targeting	2	0	2	1	0.48547
GO:0008612:peptidyl-lysine modification to peptidyl-hypusine	2	0	2	1	0.48016
GO:0004525:ribonuclease III activity	5	2	3	1	0.47508
GO:0004559:alpha-mannosidase activity	1	0	1	1	0.47246
GO:0006013:mannose metabolic process	1	0	1	1	0.47246
GO:0015923:mannosidase activity	1	0	1	1	0.47246
GO:0001671:ATPase activator activity	1	0	1	1	0.47168
GO:0031966:mitochondrial membrane	2	0	2	1	0.46754
GO:0034061:DNA polymerase activity	2	1	1	1	0.46614
GO:0003942:N-acetyl-gamma-glutamyl-phosphate reductase activity	2	0	2	1	0.46092
GO:0005741:mitochondrial outer membrane	7	1	6	1	0.45898
GO:0015450:P-P-bond-hydrolysis-driven protein transmembrane transporter activity	1	0	1	1	0.44901
GO:0016998:cell wall macromolecule catabolic process	4	2	2	1	0.43964
GO:0042555:MCM complex	1	0	1	1	0.43761
GO:0016708:oxidoreductase activity, acting on paired donors, with incorporation or reduction of molecular oxygen, NAD(P)H as one donor, and incorporation of two atoms of oxygen into one donor	8	0	8	1	0.43452
GO:0019439:aromatic compound catabolic process	8	0	8	1	0.43452
GO:0006783:heme biosynthetic process	2	0	2	1	0.42811
GO:0016891:endoribonuclease activity, producing 5'-phosphomonoesters	2	1	1	1	0.42628
GO:0017150:tRNA dihydrouridine synthase activity	3	1	2	1	0.42628
GO:0004579:dolichyl-diphosphooligosaccharide-protein glycotransferase activity	3	0	3	1	0.42123
GO:0008757:S-adenosylmethionine-dependent methyltransferase activity	4	2	2	1	0.42123
GO:0000808:origin recognition complex	2	0	2	1	0.42123
GO:0008534:oxidized purine nucleobase lesion DNA N-glycosylase activity	1	0	1	1	0.41783
GO:0006308:DNA catabolic process	1	0	1	1	0.41609
GO:0004350:glutamate-5-semialdehyde dehydrogenase activity	1	0	1	1	0.416
GO:0005086:ARF guanyl-nucleotide exchange factor activity	4	1	3	1	0.41474
GO:0032012:regulation of ARF protein signal transduction	4	1	3	1	0.41474
GO:0005747:mitochondrial respiratory chain complex I	1	0	1	1	0.41474
GO:0003899:DNA-directed 5'-3' RNA polymerase activity	23	7	16	1	0.41274
GO:0006357:regulation of transcription from RNA polymerase II promoter	19	6	13	1	0.40494
GO:0051258:protein polymerization	4	1	3	1	0.40483
GO:0000981:RNA polymerase II transcription factor activity, sequence-specific DNA binding	322	155	165	1	0.40473
GO:0000049:tRNA binding	5	0	5	1	0.40473
GO:0015934:large ribosomal subunit	2	0	2	1	0.4046
GO:0046677:response to antibiotic	1	0	1	1	0.40383
GO:0009166:nucleotide catabolic process	3	2	1	1	0.39399
GO:0004424:imidazoleglycerol-phosphate dehydratase activity	1	0	1	1	0.38092
GO:0016274:protein-arginine N-methyltransferase activity	1	0	1	1	0.38092
GO:0008239:dipeptidyl-peptidase activity	4	2	2	1	0.38092
GO:0005852:eukaryotic translation initiation factor 3 complex	6	0	6	1	0.37258
GO:0048188:Set1C/COMPASS complex	1	0	1	1	0.37258
GO:0003993:acid phosphatase activity	11	3	8	1	0.36846
GO:0005509:calcium ion binding	24	10	13	1	0.36695
GO:0005643:nuclear pore	6	1	5	1	0.36695
GO:0000105:histidine biosynthetic process	5	2	3	1	0.36695
GO:0051015:actin filament binding	1	0	1	1	0.35622
GO:0008762:UDP-N-acetylmuramate dehydrogenase activity	32	12	20	1	0.35277
GO:0004609:phosphatidylserine decarboxylase activity	4	2	2	1	0.35277
GO:0004411:homogentisate 1,2-dioxygenase activity	2	0	2	1	0.35277
GO:0006559:L-phenylalanine catabolic process	2	0	2	1	0.35277
GO:0006570:tyrosine metabolic process	2	0	2	1	0.35277
GO:0000774:adenyl-nucleotide exchange factor activity	1	0	1	1	0.35149
GO:0006275:regulation of DNA replication	1	0	1	1	0.34178
GO:0017022:myosin binding	1	0	1	1	0.34178
GO:0005763:mitochondrial small ribosomal subunit	1	0	1	1	0.33424
GO:0009116:nucleoside metabolic process	22	9	13	1	0.33346
GO:0009306:protein secretion	1	0	1	1	0.33327
GO:0009107:lipoate biosynthetic process	1	0	1	1	0.33121
GO:0016992:lipoate synthase activity	1	0	1	1	0.33121
GO:0004565:beta-galactosidase activity	2	1	1	1	0.33053
GO:0046294:formaldehyde catabolic process	1	0	1	1	0.33053
GO:0051907:S-(hydroxymethyl)glutathione synthase activity	1	0	1	1	0.33053
GO:0000077:DNA damage checkpoint	2	0	2	1	0.32979
GO:0030896:checkpoint clamp complex	2	0	2	1	0.32979
GO:0004476:mannose-6-phosphate isomerase activity	3	1	2	1	0.32969
GO:0009298:GDP-mannose biosynthetic process	3	1	2	1	0.32969
GO:0003729:mRNA binding	1	0	1	1	0.32134
GO:0005685:U1 snRNP	1	0	1	1	0.32134
GO:0006376:mRNA splice site selection	1	0	1	1	0.32134
GO:0008173:RNA methyltransferase activity	2	0	2	1	0.31502
GO:0004602:glutathione peroxidase activity	1	0	1	1	0.31454
GO:0004358:glutamate N-acetyltransferase activity	1	0	1	1	0.30143
GO:0003682:chromatin binding	9	2	6	1	0.29902
GO:0004592:pantoate-beta-alanine ligase activity	1	0	1	1	0.29902
GO:0004402:histone acetyltransferase activity	1	0	1	1	0.29902
GO:0006348:chromatin silencing at telomere	1	0	1	1	0.29902
GO:0005328:neurotransmitter:sodium symporter activity	1	0	1	1	0.29902
GO:0006836:neurotransmitter transport	1	0	1	1	0.29902
GO:0004523:RNA-DNA hybrid ribonuclease activity	6	2	4	1	0.29373
GO:0030976:thiamine pyrophosphate binding	9	5	4	1	0.2911
GO:0006355:regulation of transcription, DNA-templated	393	185	205	1	0.28994
GO:0005730:nucleolus	5	0	5	1	0.28994
GO:0006561:proline biosynthetic process	6	1	5	1	0.28994
GO:0031491:nucleosome binding	1	0	1	1	0.28994
GO:0043044:ATP-dependent chromatin remodeling	1	0	1	1	0.28994
GO:0008824:cyanate hydratase activity	1	0	1	1	0.28994
GO:0009439:cyanate metabolic process	1	0	1	1	0.28994
GO:0004767:sphingomyelin phosphodiesterase activity	1	0	1	1	0.28994
GO:0006685:sphingomyelin catabolic process	1	0	1	1	0.28994
GO:0009451:RNA modification	6	1	5	1	0.2837
GO:0009982:pseudouridine synthase activity	6	1	5	1	0.2837
GO:0016255:attachment of GPI anchor to protein	2	0	2	1	0.2837
GO:0042765:GPI-anchor transamidase complex	2	0	2	1	0.2837
GO:0005777:peroxisome	5	1	4	1	0.2837
GO:0006298:mismatch repair	10	6	4	1	0.2837
GO:0030983:mismatched DNA binding	10	6	4	1	0.2837
GO:0005787:signal peptidase complex	2	0	2	1	0.2837
GO:0006465:signal peptide processing	2	0	2	1	0.2837
GO:0055070:copper ion homeostasis	1	0	1	1	0.2837
GO:0008233:peptidase activity	3	0	3	1	0.28169
GO:0008963:phospho-N-acetylmuramoyl-pentapeptide-transferase activity	1	0	1	1	0.28169
GO:0031072:heat shock protein binding	4	0	4	1	0.2783
GO:0006725:cellular aromatic compound metabolic process	9	3	6	1	0.27795
GO:0007059:chromosome segregation	2	0	2	1	0.27795
GO:0003983:UTP:glucose-1-phosphate uridylyltransferase activity	1	0	1	1	0.27795
GO:0006011:UDP-glucose metabolic process	1	0	1	1	0.27795
GO:0006568:tryptophan metabolic process	3	1	2	1	0.27679
GO:0016209:antioxidant activity	2	1	1	1	0.27589
GO:0000166:nucleotide binding	65	24	38	1	0.26578
GO:0010333:terpene synthase activity	3	0	3	1	0.26481
GO:0004765:shikimate kinase activity	1	0	1	1	0.26217
GO:0043531:ADP binding	11	2	9	1	0.24838
GO:0004571:mannosyl-oligosaccharide 1,2-alpha-mannosidase activity	6	2	3	1	0.24838
GO:0003918:DNA topoisomerase type II (ATP-hydrolyzing) activity	2	0	2	1	0.24838
GO:0004065:arylsulfatase activity	2	1	1	1	0.24404
GO:0018958:phenol-containing compound metabolic process	2	1	1	1	0.24404
GO:0004746:riboflavin synthase activity	1	0	1	1	0.24048
GO:0006396:RNA processing	15	4	11	1	0.24021
GO:0031011:Ino80 complex	1	0	1	1	0.22606
GO:0019901:protein kinase binding	8	4	4	1	0.22485
GO:0004749:ribose phosphate diphosphokinase activity	3	1	2	1	0.22424
GO:0009165:nucleotide biosynthetic process	3	1	2	1	0.22424
GO:0003713:transcription coactivator activity	1	0	1	1	0.22424
GO:0043189:H4/H2A histone acetyltransferase complex	1	0	1	1	0.22424
GO:0016798:hydrolase activity, acting on glycosyl bonds	4	1	3	1	0.22244
GO:0007031:peroxisome organization	2	0	2	1	0.21838
GO:0016272:prefoldin complex	6	2	4	1	0.2146
GO:0006855:drug transmembrane transport	4	2	2	1	0.21309
GO:0015238:drug transmembrane transporter activity	4	2	2	1	0.21309
GO:0015297:antiporter activity	4	2	2	1	0.21309
GO:0034968:histone lysine methylation	3	0	3	1	0.21309
GO:0004616:phosphogluconate dehydrogenase (decarboxylating) activity	10	3	7	1	0.2119
GO:0016226:iron-sulfur cluster assembly	4	1	3	1	0.21076
GO:0005978:glycogen biosynthetic process	1	0	1	1	0.20936
GO:0016837:carbon-oxygen lyase activity, acting on polysaccharides	1	0	1	1	0.20936
GO:0006621:protein retention in ER lumen	2	0	2	1	0.20934
GO:0046923:ER retention sequence binding	2	0	2	1	0.20934
GO:0004590:orotidine-5'-phosphate decarboxylase activity	1	0	1	1	0.20811
GO:0006207:'de novo' pyrimidine nucleobase biosynthetic process	1	0	1	1	0.20811
GO:0004608:phosphatidylethanolamine N-methyltransferase activity	1	0	1	1	0.20168
GO:0000213:tRNA-intron endonuclease activity	2	0	2	1	0.20074
GO:0004518:nuclease activity	8	2	6	1	0.19907
GO:0019843:rRNA binding	4	0	4	1	0.19135
GO:0016833:oxo-acid-lyase activity	3	1	2	1	0.19135
GO:0003777:microtubule motor activity	11	2	9	1	0.19048
GO:0007018:microtubule-based movement	11	2	9	1	0.19048
GO:0004164:diphthine synthase activity	1	0	1	1	0.18397
GO:0016857:racemase and epimerase activity, acting on carbohydrates and derivatives	2	0	1	1	0.18327
GO:0004750:ribulose-phosphate 3-epimerase activity	1	0	1	1	0.18327
GO:0006351:transcription, DNA-templated	270	118	152	1	0.18097
GO:0006526:arginine biosynthetic process	3	0	3	1	0.18097
GO:0070569:uridylyltransferase activity	2	0	2	1	0.18048
GO:0042254:ribosome biogenesis	9	1	8	1	0.17719
GO:0016407:acetyltransferase activity	4	2	2	1	0.17719
GO:0008033:tRNA processing	14	5	7	1	0.17584
GO:0016811:hydrolase activity, acting on carbon-nitrogen (but not peptide) bonds, in linear amides	16	6	9	1	0.17584
GO:0004735:pyrroline-5-carboxylate reductase activity	4	0	4	1	0.17584
GO:0000398:mRNA splicing, via spliceosome	5	0	5	1	0.1734
GO:0004557:alpha-galactosidase activity	1	0	1	1	0.1734
GO:0008898:S-adenosylmethionine-homocysteine S-methyltransferase activity	2	0	2	1	0.17112
GO:0006352:DNA-templated transcription, initiation	7	2	5	1	0.16462
GO:0031221:arabinan metabolic process	1	0	1	1	0.16307
GO:0015035:protein disulfide oxidoreductase activity	8	2	6	1	0.15852
GO:0032040:small-subunit processome	7	0	7	1	0.15785
GO:0004452:isopentenyl-diphosphate delta-isomerase activity	1	0	1	1	0.15735
GO:0004421:hydroxymethylglutaryl-CoA synthase activity	2	1	1	1	0.14561
GO:0016740:transferase activity	6	0	6	1	0.14257
GO:0000287:magnesium ion binding	26	12	14	1	0.14067
GO:0005681:spliceosomal complex	5	1	4	1	0.14067
GO:0004553:hydrolase activity, hydrolyzing O-glycosyl compounds	115	49	63	1	0.13864
GO:0001522:pseudouridine synthesis	8	1	7	1	0.13836
GO:0006270:DNA replication initiation	2	0	2	1	0.13836
GO:0004605:phosphatidate cytidylyltransferase activity	1	0	1	1	0.13836
GO:0000226:microtubule cytoskeleton organization	5	1	4	1	0.13668
GO:0009098:leucine biosynthetic process	2	0	2	1	0.12982
GO:0016442:RISC complex	1	0	1	1	0.1164
GO:0031047:gene silencing by RNA	1	0	1	1	0.1164
GO:0006388:tRNA splicing, via endonucleolytic cleavage and ligation	4	1	3	1	0.11175
GO:0004089:carbonate dehydratase activity	2	0	2	1	0.10811
GO:0016884:carbon-nitrogen ligase activity, with glutamine as amido-N-donor	34	7	23	1	0.09928
GO:0046577:long-chain-alcohol oxidase activity	1	0	1	1	0.09743
GO:0051301:cell division	1	0	1	1	0.095968
GO:0006364:rRNA processing	11	1	10	1	0.094193
GO:0000228:nuclear chromosome	3	0	3	1	0.094193
GO:0016560:protein import into peroxisome matrix, docking	1	0	1	1	0.094193
GO:0033961:cis-stilbene-oxide hydrolase activity	4	0	4	1	0.094139
GO:0006098:pentose-phosphate shunt	11	3	8	1	0.092917
GO:0004152:dihydroorotate dehydrogenase activity	1	0	1	1	0.091074
GO:0006222:UMP biosynthetic process	1	0	1	1	0.091074
GO:0004748:ribonucleoside-diphosphate reductase activity, thioredoxin disulfide as acceptor	1	0	1	1	0.091068
GO:0046912:transferase activity, transferring acyl groups, acyl groups converted into alkyl on transfer	5	0	3	1	0.090487
GO:0016818:hydrolase activity, acting on acid anhydrides, in phosphorus-containing anhydrides	8	3	5	1	0.089268
GO:0004412:homoserine dehydrogenase activity	1	0	1	1	0.085708
GO:0008812:choline dehydrogenase activity	20	8	12	1	0.081534
GO:0016853:isomerase activity	4	1	3	1	0.081534
GO:0003796:lysozyme activity	3	1	2	1	0.081534
GO:0009253:peptidoglycan catabolic process	3	1	2	1	0.081534
GO:0044237:cellular metabolic process	8	2	6	1	0.081428
GO:0008270:zinc ion binding	580	269	301	1	0.080979
GO:0004806:triglyceride lipase activity	1	0	1	1	0.080905
GO:0006909:phagocytosis	1	0	1	1	0.080905
GO:0004414:homoserine O-acetyltransferase activity	3	0	3	1	0.068208
GO:0004042:acetyl-CoA:L-glutamate N-acetyltransferase activity	1	0	1	1	0.065438
GO:0017176:phosphatidylinositol N-acetylglucosaminyltransferase activity	3	0	3	1	0.063999
GO:0000103:sulfate assimilation	1	0	1	1	0.063999
GO:0004020:adenylylsulfate kinase activity	1	0	1	1	0.063999
GO:0004781:sulfate adenylyltransferase (ATP) activity	1	0	1	1	0.063999
GO:0004655:porphobilinogen synthase activity	1	0	1	1	0.060725
GO:0004604:phosphoadenylyl-sulfate reductase (thioredoxin) activity	1	0	1	1	0.049092
GO:0019379:sulfate assimilation, phosphoadenylyl sulfate reduction by phosphoadenylyl-sulfate reductase (thioredoxin)	1	0	1	1	0.049092
GO:0004318:enoyl-[acyl-carrier-protein] reductase (NADH) activity	2	0	2	1	0.048726
GO:0008017:microtubule binding	13	2	11	1	0.048684
GO:0000910:cytokinesis	1	0	1	1	0.048684
GO:0016614:oxidoreductase activity, acting on CH-OH group of donors	56	21	34	1	0.046311
GO:0004834:tryptophan synthase activity	2	0	2	1	0.04421
GO:0003840:gamma-glutamyltransferase activity	3	0	3	1	0.037189
GO:0006749:glutathione metabolic process	3	0	3	1	0.037189
GO:0003964:RNA-directed DNA polymerase activity	1	0	1	1	0.035163
GO:0004399:histidinol dehydrogenase activity	1	0	1	1	0.035163
GO:0004635:phosphoribosyl-AMP cyclohydrolase activity	1	0	1	1	0.035163
GO:0004636:phosphoribosyl-ATP diphosphatase activity	1	0	1	1	0.035163
GO:0016746:transferase activity, transferring acyl groups	13	3	10	1	0.033305
GO:0004668:protein-arginine deiminase activity	3	0	3	1	0.033305
GO:0009446:putrescine biosynthetic process	3	0	3	1	0.033305
GO:0006040:amino sugar metabolic process	1	0	1	1	0.033305
GO:0009254:peptidoglycan turnover	1	0	1	1	0.033305
GO:0004326:tetrahydrofolylpolyglutamate synthase activity	2	0	2	1	0.031017
GO:0004594:pantothenate kinase activity	1	0	1	1	0.030713
GO:0015937:coenzyme A biosynthetic process	1	0	1	1	0.030713
GO:0010181:FMN binding	40	20	18	1	0.030175
GO:0006338:chromatin remodeling	3	0	3	1	0.028184
GO:0003989:acetyl-CoA carboxylase activity	1	0	1	1	0.026343
GO:0003916:DNA topoisomerase activity	1	0	1	1	0.023363
GO:0005488:binding	121	44	77	1	0.02229
GO:0070403:NAD+ binding	8	2	5	1	0.021773
GO:0004334:fumarylacetoacetase activity	1	0	1	1	0.020106
GO:0046417:chorismate metabolic process	1	0	1	1	0.019381
GO:0005622:intracellular	107	22	84	1	0.019211
GO:0008198:ferrous iron binding	2	0	2	1	0.019211
GO:0008299:isoprenoid biosynthetic process	11	4	6	1	0.018414
GO:0006094:gluconeogenesis	3	1	2	1	0.01754
GO:0044262:cellular carbohydrate metabolic process	8	1	5	1	0.017022
GO:0006265:DNA topological change	3	0	3	1	0.016554
GO:0003896:DNA primase activity	2	0	2	1	0.016485
GO:0006269:DNA replication, synthesis of RNA primer	2	0	2	1	0.016485
GO:0004659:prenyltransferase activity	5	0	3	1	0.016485
GO:0006801:superoxide metabolic process	4	1	3	1	0.016485
GO:0005779:integral component of peroxisomal membrane	3	0	3	1	0.01563
GO:0006066:alcohol metabolic process	21	8	13	1	0.015378
GO:0006406:mRNA export from nucleus	1	0	1	1	0.014475
GO:0006611:protein export from nucleus	1	0	1	1	0.014475
GO:0006998:nuclear envelope organization	1	0	1	1	0.014475
GO:0031965:nuclear membrane	1	0	1	1	0.014475
GO:0000413:protein peptidyl-prolyl isomerization	8	0	8	1	0.014311
GO:0009073:aromatic amino acid family biosynthetic process	5	0	5	1	0.012858
GO:0051082:unfolded protein binding	14	3	11	1	0.012654
GO:0016559:peroxisome fission	2	0	2	1	0.012438
GO:0007049:cell cycle	11	2	9	1	0.010905
GO:0019543:propionate catabolic process	5	0	4	1	0.010905
GO:0019478:D-amino acid catabolic process	1	0	1	1	0.010765
GO:0004017:adenylate kinase activity	2	0	2	1	0.010765
GO:0016780:phosphotransferase activity, for other substituted phosphate groups	5	0	5	1	0.010686
GO:0006546:glycine catabolic process	3	1	2	1	0.010099
GO:0003755:peptidyl-prolyl cis-trans isomerase activity	9	0	9	1	0.0096271
GO:0003723:RNA binding	62	12	49	1	0.0093663
GO:0004371:glycerone kinase activity	1	0	1	1	0.0090385
GO:0006071:glycerol metabolic process	1	0	1	1	0.0090385
GO:0003887:DNA-directed DNA polymerase activity	11	3	8	1	0.0086549
GO:0000786:nucleosome	1	0	1	1	0.0084686
GO:0003997:acyl-CoA oxidase activity	2	0	2	1	0.0084686
GO:0006635:fatty acid beta-oxidation	2	0	2	1	0.0084686
GO:0070290:N-acylphosphatidylethanolamine-specific phospholipase D activity	1	0	1	1	0.0070521
GO:0005634:nucleus	511	225	282	1	0.0068931
GO:0005524:ATP binding	475	190	280	1	0.0067792
GO:0004489:methylenetetrahydrofolate reductase (NAD(P)H) activity	2	1	1	1	0.0064996
GO:0006555:methionine metabolic process	2	1	1	1	0.0064996
GO:0008654:phospholipid biosynthetic process	10	2	8	1	0.0062782
GO:0016903:oxidoreductase activity, acting on the aldehyde or oxo group of donors	1	0	1	1	0.0031327
GO:0004560:alpha-L-fucosidase activity	1	0	1	1	0.0031151
GO:0008750:NAD(P)+ transhydrogenase (AB-specific) activity	1	0	1	1	0.0031151
GO:0030246:carbohydrate binding	23	7	16	1	0.0030567
GO:0006506:GPI anchor biosynthetic process	9	1	8	1	0.0018119
GO:0051287:NAD binding	29	6	22	1	0.0016423
GO:0016573:histone acetylation	2	0	2	1	0.0016423
GO:0045493:xylan catabolic process	1	0	1	1	0.0012279
GO:0046559:alpha-glucuronidase activity	1	0	1	1	0.0012279
GO:0046982:protein heterodimerization activity	22	6	16	1	0.0010535
GO:0006334:nucleosome assembly	3	0	3	1	0.0010535
GO:0004497:monooxygenase activity	6	0	6	1	0.00049774
GO:0004084:branched-chain-amino-acid transaminase activity	4	1	3	1	0.00042785
GO:0009081:branched-chain amino acid metabolic process	4	1	3	1	0.00042785
GO:0005789:endoplasmic reticulum membrane	10	1	9	1	0.0003907
GO:0004451:isocitrate lyase activity	2	0	2	1	0.00034189
GO:0004450:isocitrate dehydrogenase (NADP+) activity	1	0	1	1	0.00028398
GO:0006102:isocitrate metabolic process	1	0	1	1	0.00028398
GO:0004784:superoxide dismutase activity	3	0	3	1	0.00025453
GO:0016616:oxidoreductase activity, acting on the CH-OH group of donors, NAD or NADP as acceptor	28	6	22	1	0.00017069
GO:0008410:CoA-transferase activity	2	0	2	1	3.2879e-05
GO:0046952:ketone body catabolic process	2	0	2	1	3.2879e-05
GO:0004372:glycine hydroxymethyltransferase activity	2	0	2	1	2.7853e-05
GO:0006544:glycine metabolic process	2	0	2	1	2.7853e-05
GO:0006563:L-serine metabolic process	2	0	2	1	2.7853e-05
GO:0033014:tetrapyrrole biosynthetic process	4	0	4	1	2.4024e-05
GO:0004418:hydroxymethylbilane synthase activity	2	0	2	1	2.1065e-05
GO:0004013:adenosylhomocysteinase activity	1	0	1	1	2.1065e-05
GO:0006730:one-carbon metabolic process	1	0	1	1	2.1065e-05
GO:0006457:protein folding	29	3	24	1	1.5525e-05
GO:0003995:acyl-CoA dehydrogenase activity	14	2	12	1	1.1006e-05
GO:0004061:arylformamidase activity	3	1	2	1	8.4476e-06
GO:0019441:tryptophan catabolic process to kynurenine	3	1	2	1	8.4476e-06
GO:0031105:septin complex	4	0	4	1	8.228e-06
GO:0006644:phospholipid metabolic process	2	0	2	1	5.9869e-06
GO:0003676:nucleic acid binding	186	61	122	1	5.3415e-06
GO:0004075:biotin carboxylase activity	1	0	1	1	3.7273e-06
GO:0004736:pyruvate carboxylase activity	1	0	1	1	3.7273e-06
GO:0004375:glycine dehydrogenase (decarboxylating) activity	1	0	1	1	2.89e-06
GO:0016627:oxidoreductase activity, acting on the CH-CH group of donors	21	4	17	1	1.8942e-06
GO:0009086:methionine biosynthetic process	6	0	6	1	1.8173e-06
GO:0003677:DNA binding	415	168	246	1	1.6899e-06
GO:0009396:folic acid-containing compound biosynthetic process	4	0	4	1	1.5226e-06
GO:0008170:N-methyltransferase activity	1	0	1	1	1.3539e-06
GO:0016874:ligase activity	14	2	11	1	2.8163e-07
GO:0050662:coenzyme binding	31	13	17	1	2.645e-07
GO:0006260:DNA replication	29	3	26	1	2.2793e-07
GO:0006631:fatty acid metabolic process	9	3	6	1	1.6061e-07
GO:0015940:pantothenate biosynthetic process	2	0	2	1	1.0861e-07
GO:0030170:pyridoxal phosphate binding	52	24	25	1	7.2131e-08
GO:0006412:translation	91	3	88	1	5.8247e-08
GO:0051090:regulation of sequence-specific DNA binding transcription factor activity	1	0	1	1	1.3929e-08
GO:0003735:structural constituent of ribosome	91	1	90	1	1.1665e-08
GO:0015969:guanosine tetraphosphate metabolic process	1	0	1	1	1.1058e-08
GO:0005840:ribosome	88	0	88	1	1.0896e-08
GO:0042558:pteridine-containing compound metabolic process	1	0	1	1	1.0896e-08
GO:0016706:oxidoreductase activity, acting on paired donors, with incorporation or reduction of molecular oxygen, 2-oxoglutarate as one donor, and incorporation of one atom each of oxygen into both donors	30	13	15	1	1.9135e-09
GO:0005506:iron ion binding	146	57	86	1	9.2423e-10
GO:0008168:methyltransferase activity	48	17	26	1	4.3567e-11
GO:0055085:transmembrane transport	608	268	328	1	1.9647e-11
GO:0016042:lipid catabolic process	3	0	3	1	7.3133e-13
GO:0016788:hydrolase activity, acting on ester bonds	25	8	17	1	5.292e-13
GO:0004478:methionine adenosyltransferase activity	1	0	1	1	4.8356e-14
GO:0006556:S-adenosylmethionine biosynthetic process	1	0	1	1	4.8356e-14
GO:0019239:deaminase activity	5	3	2	1	1.0393e-15
GO:0005375:copper ion transmembrane transporter activity	3	1	2	1	1.5458e-16
GO:0035434:copper ion transmembrane transport	3	1	2	1	1.5458e-16
GO:0009058:biosynthetic process	67	26	39	1	1.8528e-17
GO:0008483:transaminase activity	9	3	6	1	8.8355e-19
GO:0016021:integral component of membrane	680	289	373	1	2.5561e-20
GO:0006979:response to oxidative stress	13	4	9	1	6.3344e-21
GO:0009820:alkaloid metabolic process	5	1	4	1	2.8462e-21
GO:0050364:tryptophan dimethylallyltransferase activity	5	1	4	1	2.8462e-21
GO:0016747:transferase activity, transferring acyl groups other than amino-acyl groups	30	5	25	1	5.2395e-23
GO:0016705:oxidoreductase activity, acting on paired donors, with incorporation or reduction of molecular oxygen	109	36	71	1	3.3044e-25
GO:0016841:ammonia-lyase activity	2	0	2	1	2.7004e-25
GO:0022857:transmembrane transporter activity	108	29	77	1	1.6882e-25
GO:0020037:heme binding	153	56	95	1	1.8039e-36
GO:0018580:nitronate monooxygenase activity	6	0	6	1	6.5641e-39
GO:0009072:aromatic amino acid family metabolic process	4	0	4	1	3.0608e-43
GO:0051920:peroxiredoxin activity	4	0	3	1	1.3832e-43
GO:0016701:oxidoreductase activity, acting on single donors with incorporation of molecular oxygen	3	0	3	1	1.6787e-46
GO:0007155:cell adhesion	2	1	1	1	1.2548e-46
GO:0016491:oxidoreductase activity	584	208	349	1	3.8299e-54
GO:0008152:metabolic process	565	183	357	1	4.9767e-68
GO:0003824:catalytic activity	523	185	320	1	1.5689e-78
GO:0004601:peroxidase activity	11	2	9	1	2.1508e-87
GO:0055114:oxidation-reduction process	725	251	446	1	6.4615e-88

## Sheet: P. coprophilum (GO)
Name	Genes (total)	Genes (up)	Genes (down)	P adjusted (up)	P adjusted (down)
GO:0008171:O-methyltransferase activity	21	13	8	2.3386e-26	1
GO:0019722:calcium-mediated signaling	1	1	0	1.1699e-10	1
GO:0005328:neurotransmitter:sodium symporter activity	1	1	0	3.5929e-09	1
GO:0006836:neurotransmitter transport	1	1	0	3.5929e-09	1
GO:0016855:racemase and epimerase activity, acting on amino acids and derivatives	1	1	0	2.9108e-08	1
GO:0016706:oxidoreductase activity, acting on paired donors, with incorporation or reduction of molecular oxygen, 2-oxoglutarate as one donor, and incorporation of one atom each of oxygen into both donors	28	19	7	2.9108e-08	1
GO:0008168:methyltransferase activity	44	23	17	1.1644e-07	1
GO:0046857:oxidoreductase activity, acting on other nitrogenous compounds as donors, with NAD or NADP as acceptor	1	1	0	8.8046e-06	1
GO:0016841:ammonia-lyase activity	4	2	0	2.0133e-05	1
GO:0008239:dipeptidyl-peptidase activity	1	1	0	3.611e-05	1
GO:0005506:iron ion binding	132	72	59	8.4014e-05	1
GO:0035299:inositol pentakisphosphate 2-kinase activity	1	1	0	0.00015126	1
GO:0046873:metal ion transmembrane transporter activity	19	12	7	0.00019056	1
GO:0046983:protein dimerization activity	17	11	5	0.00024691	1
GO:0042128:nitrate assimilation	2	2	0	0.00032591	1
GO:0016705:oxidoreductase activity, acting on paired donors, with incorporation or reduction of molecular oxygen	105	59	45	0.00033449	1
GO:0018024:histone-lysine N-methyltransferase activity	4	4	0	0.00036326	1
GO:0006569:tryptophan catabolic process	2	2	0	0.0015477	1
GO:0030429:kynureninase activity	2	2	0	0.0015477	1
GO:0020037:heme binding	138	73	62	0.0016534	1
GO:0004476:mannose-6-phosphate isomerase activity	3	2	1	0.002605	1
GO:0009298:GDP-mannose biosynthetic process	3	2	1	0.002605	1
GO:0030001:metal ion transport	23	14	9	0.0031533	1
GO:0006355:regulation of transcription, DNA-templated	305	169	133	0.0047166	1
GO:0000981:RNA polymerase II transcription factor activity, sequence-specific DNA binding	235	129	105	0.0067181	1
GO:0008519:ammonium transmembrane transporter activity	3	3	0	0.010165	1
GO:0015696:ammonium transport	3	3	0	0.010165	1
GO:0019310:inositol catabolic process	1	1	0	0.011031	1
GO:0050113:inositol oxygenase activity	1	1	0	0.011031	1
GO:0005215:transporter activity	20	16	4	0.012509	1
GO:0008484:sulfuric ester hydrolase activity	12	8	4	0.012782	1
GO:0036361:racemase activity, acting on amino acids and derivatives	2	1	1	0.013962	1
GO:0003700:transcription factor activity, sequence-specific DNA binding	41	29	10	0.013962	1
GO:0006810:transport	114	56	58	0.023545	1
GO:0034968:histone lysine methylation	3	3	0	0.02906	1
GO:0008131:primary amine oxidase activity	6	5	1	0.033326	1
GO:0009308:amine metabolic process	6	5	1	0.033326	1
GO:0072686:mitotic spindle	6	4	2	0.041668	1
GO:0042597:periplasmic space	1	1	0	0.058649	1
GO:0030151:molybdenum ion binding	3	2	1	0.065064	1
GO:0008081:phosphoric diester hydrolase activity	15	9	6	0.065064	1
GO:0016701:oxidoreductase activity, acting on single donors with incorporation of molecular oxygen	3	2	1	0.070305	1
GO:0048038:quinone binding	7	5	2	0.081452	1
GO:0016020:membrane	238	121	116	0.12315	1
GO:0003333:amino acid transmembrane transport	57	28	29	0.14762	1
GO:0015171:amino acid transmembrane transporter activity	57	28	29	0.14762	1
GO:0009072:aromatic amino acid family metabolic process	3	1	2	0.15818	1
GO:0004767:sphingomyelin phosphodiesterase activity	1	1	0	0.17515	1
GO:0006685:sphingomyelin catabolic process	1	1	0	0.17515	1
GO:0004061:arylformamidase activity	4	4	0	0.19265	1
GO:0019441:tryptophan catabolic process to kynurenine	4	4	0	0.19265	1
GO:0005673:transcription factor TFIIE complex	1	1	0	0.19679	1
GO:0009820:alkaloid metabolic process	8	6	2	0.20668	1
GO:0050364:tryptophan dimethylallyltransferase activity	8	6	2	0.20668	1
GO:0010309:acireductone dioxygenase [iron(II)-requiring] activity	1	1	0	0.20689	1
GO:0008152:metabolic process	493	222	250	0.20689	1
GO:0043565:sequence-specific DNA binding	37	25	10	0.21251	1
GO:0005886:plasma membrane	2	2	0	0.22538	1
GO:0004540:ribonuclease activity	5	4	1	0.2382	1
GO:0016616:oxidoreductase activity, acting on the CH-OH group of donors, NAD or NADP as acceptor	28	15	11	0.28887	1
GO:0034599:cellular response to oxidative stress	1	1	0	0.29397	1
GO:0004655:porphobilinogen synthase activity	2	2	0	0.29397	1
GO:0006334:nucleosome assembly	3	3	0	0.29397	1
GO:0042729:DASH complex	8	5	3	0.29397	1
GO:0005634:nucleus	417	218	195	0.29397	1
GO:0004084:branched-chain-amino-acid transaminase activity	5	3	2	0.31073	1
GO:0009081:branched-chain amino acid metabolic process	5	3	2	0.31073	1
GO:0006446:regulation of translational initiation	1	1	0	0.37923	1
GO:0006482:protein demethylation	1	1	0	0.45141	1
GO:0052689:carboxylic ester hydrolase activity	1	1	0	0.45141	1
GO:0009916:alternative oxidase activity	2	2	0	0.4738	1
GO:0043531:ADP binding	9	5	3	0.52979	1
GO:0042254:ribosome biogenesis	10	10	0	0.53965	1
GO:0016591:DNA-directed RNA polymerase II, holoenzyme	1	1	0	0.67924	1
GO:0016832:aldehyde-lyase activity	2	1	0	0.67924	1
GO:0003899:DNA-directed 5'-3' RNA polymerase activity	24	22	2	0.67924	1
GO:0042626:ATPase activity, coupled to transmembrane movement of substances	45	18	27	0.67924	1
GO:0051536:iron-sulfur cluster binding	13	5	8	0.68881	1
GO:0004521:endoribonuclease activity	2	1	1	0.70411	1
GO:0008270:zinc ion binding	478	237	234	0.70411	1
GO:0019239:deaminase activity	4	3	1	0.73986	1
GO:0017025:TBP-class protein binding	2	2	0	0.75308	1
GO:0009116:nucleoside metabolic process	14	10	4	0.75308	1
GO:0004150:dihydroneopterin aldolase activity	1	1	0	0.77076	1
GO:0006760:folic acid-containing compound metabolic process	1	1	0	0.77076	1
GO:0004367:glycerol-3-phosphate dehydrogenase [NAD+] activity	1	1	0	0.77076	1
GO:0006072:glycerol-3-phosphate metabolic process	1	1	0	0.77076	1
GO:0009331:glycerol-3-phosphate dehydrogenase complex	1	1	0	0.77076	1
GO:0009435:NAD biosynthetic process	5	3	2	0.77076	1
GO:0005544:calcium-dependent phospholipid binding	2	2	0	0.79757	1
GO:0007067:mitotic nuclear division	7	2	4	0.80284	1
GO:0006364:rRNA processing	11	10	1	0.80284	1
GO:0016887:ATPase activity	59	27	32	0.82929	1
GO:0006044:N-acetylglucosamine metabolic process	1	1	0	0.88902	1
GO:0008448:N-acetylglucosamine-6-phosphate deacetylase activity	1	1	0	0.88902	1
GO:0004435:phosphatidylinositol phospholipase C activity	2	2	0	0.88902	1
GO:0006744:ubiquinone biosynthetic process	4	2	1	0.88902	1
GO:0033897:ribonuclease T2 activity	1	1	0	0.895	1
GO:0006694:steroid biosynthetic process	4	4	0	0.9142	1
GO:0008824:cyanate hydratase activity	1	1	0	1	0.9939
GO:0009439:cyanate metabolic process	1	1	0	1	0.9939
GO:0000172:ribonuclease MRP complex	1	1	0	1	0.9895
GO:0005655:nucleolar ribonuclease P complex	1	1	0	1	0.9895
GO:0006379:mRNA cleavage	1	1	0	1	0.9895
GO:0030677:ribonuclease P complex	1	1	0	1	0.9895
GO:0004749:ribose phosphate diphosphokinase activity	3	3	0	1	0.9895
GO:0003877:ATP adenylyltransferase activity	1	1	0	1	0.98933
GO:0000015:phosphopyruvate hydratase complex	1	1	0	1	0.98933
GO:0004634:phosphopyruvate hydratase activity	1	1	0	1	0.98933
GO:0050662:coenzyme binding	24	16	7	1	0.98814
GO:0000737:DNA catabolic process, endonucleolytic	1	1	0	1	0.98778
GO:0033014:tetrapyrrole biosynthetic process	6	4	2	1	0.98527
GO:0016833:oxo-acid-lyase activity	1	1	0	1	0.98457
GO:0003796:lysozyme activity	2	1	1	1	0.98457
GO:0009253:peptidoglycan catabolic process	2	1	1	1	0.98457
GO:0004045:aminoacyl-tRNA hydrolase activity	2	2	0	1	0.98457
GO:0006351:transcription, DNA-templated	232	125	107	1	0.98457
GO:0016998:cell wall macromolecule catabolic process	3	2	1	1	0.98214
GO:0019211:phosphatase activator activity	2	2	0	1	0.98196
GO:0006367:transcription initiation from RNA polymerase II promoter	7	5	2	1	0.97943
GO:0016763:transferase activity, transferring pentosyl groups	2	2	0	1	0.97843
GO:0046168:glycerol-3-phosphate catabolic process	2	2	0	1	0.96766
GO:0016805:dipeptidase activity	3	2	1	1	0.95991
GO:0004181:metallocarboxypeptidase activity	2	2	0	1	0.95808
GO:0008080:N-acetyltransferase activity	43	19	21	1	0.95529
GO:0004563:beta-N-acetylhexosaminidase activity	2	1	1	1	0.94852
GO:0003951:NAD+ kinase activity	3	3	0	1	0.94832
GO:0006741:NADP biosynthetic process	3	3	0	1	0.94832
GO:0004652:polynucleotide adenylyltransferase activity	1	1	0	1	0.94754
GO:0043631:RNA polyadenylation	1	1	0	1	0.94754
GO:0031123:RNA 3'-end processing	1	1	0	1	0.94754
GO:0015969:guanosine tetraphosphate metabolic process	1	1	0	1	0.94754
GO:0004674:protein serine/threonine kinase activity	12	5	7	1	0.94754
GO:0005840:ribosome	83	63	17	1	0.94754
GO:0003935:GTP cyclohydrolase II activity	2	2	0	1	0.93887
GO:0015099:nickel cation transmembrane transporter activity	1	1	0	1	0.93826
GO:0035444:nickel cation transmembrane transport	1	1	0	1	0.93826
GO:0019295:coenzyme M biosynthetic process	1	1	0	1	0.93826
GO:0030515:snoRNA binding	1	1	0	1	0.93826
GO:0004452:isopentenyl-diphosphate delta-isomerase activity	1	1	0	1	0.93826
GO:0042803:protein homodimerization activity	3	2	1	1	0.93826
GO:0004735:pyrroline-5-carboxylate reductase activity	3	3	0	1	0.93826
GO:0005681:spliceosomal complex	5	3	2	1	0.93826
GO:0001522:pseudouridine synthesis	9	8	1	1	0.93826
GO:0005780:extrinsic component of intraperoxisomal membrane	1	1	0	1	0.9358
GO:0045033:peroxisome inheritance	1	1	0	1	0.9358
GO:0006914:autophagy	4	1	3	1	0.93129
GO:0004408:holocytochrome-c synthase activity	2	2	0	1	0.93104
GO:0030688:preribosome, small subunit precursor	1	1	0	1	0.92868
GO:0006259:DNA metabolic process	2	1	1	1	0.92868
GO:0051287:NAD binding	27	12	13	1	0.92868
GO:0003735:structural constituent of ribosome	85	65	17	1	0.92868
GO:0003876:AMP deaminase activity	1	1	0	1	0.92799
GO:0032264:IMP salvage	1	1	0	1	0.92799
GO:0016310:phosphorylation	1	1	0	1	0.92361
GO:0016774:phosphotransferase activity, carboxyl group as acceptor	1	1	0	1	0.92361
GO:0006082:organic acid metabolic process	1	1	0	1	0.92361
GO:0016106:sesquiterpenoid biosynthetic process	4	3	1	1	0.92361
GO:0045482:trichodiene synthase activity	4	3	1	1	0.92361
GO:0009190:cyclic nucleotide biosynthetic process	1	1	0	1	0.92143
GO:0016849:phosphorus-oxygen lyase activity	1	1	0	1	0.92143
GO:0003950:NAD+ ADP-ribosyltransferase activity	4	2	2	1	0.92143
GO:0005315:inorganic phosphate transmembrane transporter activity	1	1	0	1	0.92095
GO:0006817:phosphate ion transport	1	1	0	1	0.92095
GO:0015986:ATP synthesis coupled proton transport	8	6	2	1	0.92095
GO:0005992:trehalose biosynthetic process	5	3	2	1	0.92025
GO:0051028:mRNA transport	1	1	0	1	0.91753
GO:0032040:small-subunit processome	6	5	1	1	0.91753
GO:0004499:N,N-dimethylaniline monooxygenase activity	9	3	6	1	0.91753
GO:0004665:prephenate dehydrogenase (NADP+) activity	1	1	0	1	0.91741
GO:0006571:tyrosine biosynthetic process	1	1	0	1	0.91741
GO:0008977:prephenate dehydrogenase (NAD+) activity	1	1	0	1	0.91741
GO:0005834:heterotrimeric G-protein complex	1	1	0	1	0.91741
GO:0004725:protein tyrosine phosphatase activity	2	2	0	1	0.91715
GO:0045261:proton-transporting ATP synthase complex, catalytic core F(1)	2	2	0	1	0.91715
GO:0046933:proton-transporting ATP synthase activity, rotational mechanism	4	4	0	1	0.91715
GO:0035556:intracellular signal transduction	8	5	3	1	0.91514
GO:0001919:regulation of receptor recycling	1	1	0	1	0.914
GO:0007040:lysosome organization	1	1	0	1	0.914
GO:0031902:late endosome membrane	1	1	0	1	0.914
GO:0032008:positive regulation of TOR signaling	1	1	0	1	0.914
GO:0032439:endosome localization	1	1	0	1	0.914
GO:0042632:cholesterol homeostasis	1	1	0	1	0.914
GO:0043410:positive regulation of MAPK cascade	1	1	0	1	0.914
GO:0045121:membrane raft	1	1	0	1	0.914
GO:0071230:cellular response to amino acid stimulus	1	1	0	1	0.914
GO:0071986:Ragulator complex	1	1	0	1	0.914
GO:0004420:hydroxymethylglutaryl-CoA reductase (NADPH) activity	2	2	0	1	0.914
GO:0015936:coenzyme A metabolic process	2	2	0	1	0.914
GO:0004100:chitin synthase activity	3	3	0	1	0.914
GO:0006031:chitin biosynthetic process	3	3	0	1	0.914
GO:0000390:spliceosomal complex disassembly	1	1	0	1	0.91042
GO:0071008:U2-type post-mRNA release spliceosomal complex	1	1	0	1	0.91042
GO:0002098:tRNA wobble uridine modification	1	1	0	1	0.91042
GO:0034227:tRNA thio-modification	2	1	0	1	0.91042
GO:0006412:translation	85	61	21	1	0.91042
GO:0003968:RNA-directed 5'-3' RNA polymerase activity	1	1	0	1	0.90733
GO:0006561:proline biosynthetic process	4	3	1	1	0.90733
GO:0008496:mannan endo-1,6-alpha-mannosidase activity	5	2	3	1	0.90381
GO:0015035:protein disulfide oxidoreductase activity	6	4	2	1	0.90025
GO:0009055:electron carrier activity	11	3	8	1	0.90025
GO:0008236:serine-type peptidase activity	12	8	4	1	0.90025
GO:0004664:prephenate dehydratase activity	1	1	0	1	0.89996
GO:0009094:L-phenylalanine biosynthetic process	1	1	0	1	0.89996
GO:0019905:syntaxin binding	1	1	0	1	0.89389
GO:0016765:transferase activity, transferring alkyl or aryl (other than methyl) groups	3	3	0	1	0.89389
GO:0048037:cofactor binding	4	2	2	1	0.89389
GO:0004525:ribonuclease III activity	5	3	2	1	0.89389
GO:0004252:serine-type endopeptidase activity	10	3	7	1	0.89389
GO:0008033:tRNA processing	11	8	3	1	0.89389
GO:0009432:SOS response	1	1	0	1	0.8921
GO:0006476:protein deacetylation	1	1	0	1	0.88969
GO:0008374:O-acyltransferase activity	2	1	0	1	0.88969
GO:0018836:alkylmercury lyase activity	1	1	0	1	0.88897
GO:0046413:organomercury catabolic process	1	1	0	1	0.88897
GO:0004185:serine-type carboxypeptidase activity	10	6	4	1	0.88897
GO:0009231:riboflavin biosynthetic process	5	2	2	1	0.88731
GO:0009165:nucleotide biosynthetic process	4	3	1	1	0.88619
GO:0042255:ribosome assembly	1	1	0	1	0.88586
GO:0004651:polynucleotide 5'-phosphatase activity	1	1	0	1	0.88586
GO:0004049:anthranilate synthase activity	1	1	0	1	0.88586
GO:0004425:indole-3-glycerol-phosphate synthase activity	1	1	0	1	0.88586
GO:0004640:phosphoribosylanthranilate isomerase activity	1	1	0	1	0.88586
GO:0031966:mitochondrial membrane	2	2	0	1	0.88586
GO:0046854:phosphatidylinositol phosphorylation	4	1	2	1	0.88586
GO:0005666:DNA-directed RNA polymerase III complex	1	1	0	1	0.88289
GO:0006383:transcription from RNA polymerase III promoter	1	1	0	1	0.88289
GO:0005742:mitochondrial outer membrane translocase complex	2	2	0	1	0.88289
GO:0006568:tryptophan metabolic process	2	2	0	1	0.88289
GO:0009073:aromatic amino acid family biosynthetic process	4	3	1	1	0.88172
GO:0016301:kinase activity	2	1	1	1	0.87987
GO:0042720:mitochondrial inner membrane peptidase complex	1	1	0	1	0.87805
GO:0008380:RNA splicing	1	1	0	1	0.87805
GO:0004751:ribose-5-phosphate isomerase activity	1	1	0	1	0.87805
GO:0009052:pentose-phosphate shunt, non-oxidative branch	1	1	0	1	0.87805
GO:0000786:nucleosome	1	1	0	1	0.87805
GO:0015385:sodium:proton antiporter activity	1	1	0	1	0.87805
GO:0030150:protein import into mitochondrial matrix	2	2	0	1	0.87805
GO:0004523:RNA-DNA hybrid ribonuclease activity	2	1	1	1	0.87805
GO:0005730:nucleolus	4	4	0	1	0.87805
GO:0006950:response to stress	24	11	11	1	0.87805
GO:0000214:tRNA-intron endonuclease complex	1	1	0	1	0.87738
GO:0000213:tRNA-intron endonuclease activity	2	1	0	1	0.87738
GO:0004326:tetrahydrofolylpolyglutamate synthase activity	2	1	1	1	0.87537
GO:0008176:tRNA (guanine-N7-)-methyltransferase activity	1	1	0	1	0.8724
GO:0004000:adenosine deaminase activity	1	1	0	1	0.86814
GO:0000154:rRNA modification	2	2	0	1	0.86814
GO:0000179:rRNA (adenine-N6,N6-)-dimethyltransferase activity	2	2	0	1	0.86814
GO:0008649:rRNA methyltransferase activity	2	2	0	1	0.86814
GO:0006631:fatty acid metabolic process	10	6	4	1	0.86814
GO:0010508:positive regulation of autophagy	1	1	0	1	0.86518
GO:0005665:DNA-directed RNA polymerase II, core complex	2	2	0	1	0.86497
GO:0005622:intracellular	98	66	28	1	0.86497
GO:0001735:prenylcysteine oxidase activity	1	1	0	1	0.86412
GO:0016670:oxidoreductase activity, acting on a sulfur group of donors, oxygen as acceptor	1	1	0	1	0.86412
GO:0030328:prenylcysteine catabolic process	1	1	0	1	0.86412
GO:0005744:mitochondrial inner membrane presequence translocase complex	1	1	0	1	0.86412
GO:0003997:acyl-CoA oxidase activity	2	1	1	1	0.86412
GO:0006635:fatty acid beta-oxidation	2	1	1	1	0.86412
GO:0016559:peroxisome fission	2	2	0	1	0.86412
GO:0010333:terpene synthase activity	1	1	0	1	0.86244
GO:0008173:RNA methyltransferase activity	1	1	0	1	0.85686
GO:0016853:isomerase activity	1	1	0	1	0.85686
GO:0003747:translation release factor activity	2	2	0	1	0.85686
GO:0006415:translational termination	2	2	0	1	0.85686
GO:0006461:protein complex assembly	2	2	0	1	0.85686
GO:0006814:sodium ion transport	2	2	0	1	0.85686
GO:0031418:L-ascorbic acid binding	1	1	0	1	0.85434
GO:0016891:endoribonuclease activity, producing 5'-phosphomonoesters	2	2	0	1	0.85434
GO:0004809:tRNA (guanine-N2-)-methyltransferase activity	1	1	0	1	0.85192
GO:0030529:intracellular ribonucleoprotein complex	1	1	0	1	0.85192
GO:0003883:CTP synthase activity	2	2	0	1	0.85192
GO:0006221:pyrimidine nucleotide biosynthetic process	2	2	0	1	0.85192
GO:0016813:hydrolase activity, acting on carbon-nitrogen (but not peptide) bonds, in linear amidines	1	1	0	1	0.85038
GO:0004724:magnesium-dependent protein serine/threonine phosphatase activity	1	1	0	1	0.84885
GO:0000276:mitochondrial proton-transporting ATP synthase complex, coupling factor F(o)	4	2	2	1	0.84885
GO:0000275:mitochondrial proton-transporting ATP synthase complex, catalytic core F(1)	1	1	0	1	0.84785
GO:0006352:DNA-templated transcription, initiation	7	4	3	1	0.84785
GO:0004594:pantothenate kinase activity	1	1	0	1	0.84195
GO:0015937:coenzyme A biosynthetic process	1	1	0	1	0.84195
GO:0003723:RNA binding	66	38	25	1	0.84125
GO:0052861:glucan endo-1,3-beta-glucanase activity, C-3 substituted reducing group	1	1	0	1	0.83485
GO:0009451:RNA modification	6	5	1	1	0.83179
GO:0009982:pseudouridine synthase activity	6	5	1	1	0.83179
GO:0016149:translation release factor activity, codon specific	1	1	0	1	0.82616
GO:0006783:heme biosynthetic process	1	1	0	1	0.82616
GO:0008495:protoheme IX farnesyltransferase activity	1	1	0	1	0.82616
GO:0004671:protein C-terminal S-isoprenylcysteine carboxyl O-methyltransferase activity	1	1	0	1	0.82616
GO:0006481:C-terminal protein methylation	1	1	0	1	0.82616
GO:0030286:dynein complex	1	1	0	1	0.82616
GO:0003840:gamma-glutamyltransferase activity	2	1	1	1	0.82616
GO:0006749:glutathione metabolic process	2	1	1	1	0.82616
GO:0004843:thiol-dependent ubiquitin-specific protease activity	4	2	2	1	0.82616
GO:0006414:translational elongation	6	6	0	1	0.82616
GO:0016757:transferase activity, transferring glycosyl groups	11	5	5	1	0.82541
GO:0033588:Elongator holoenzyme complex	1	1	0	1	0.8252
GO:0003746:translation elongation factor activity	4	4	0	1	0.82446
GO:0004864:protein phosphatase inhibitor activity	1	1	0	1	0.82423
GO:0043666:regulation of phosphoprotein phosphatase activity	1	1	0	1	0.82423
GO:0009966:regulation of signal transduction	2	2	0	1	0.82289
GO:0015934:large ribosomal subunit	1	1	0	1	0.82121
GO:0043161:proteasome-mediated ubiquitin-dependent protein catabolic process	1	1	0	1	0.82088
GO:0032786:positive regulation of DNA-templated transcription, elongation	1	1	0	1	0.82088
GO:0005853:eukaryotic translation elongation factor 1 complex	2	2	0	1	0.82088
GO:0004017:adenylate kinase activity	2	1	1	1	0.82088
GO:0004356:glutamate-ammonia ligase activity	3	2	0	1	0.82088
GO:0004497:monooxygenase activity	4	3	1	1	0.82088
GO:0046961:proton-transporting ATPase activity, rotational mechanism	5	3	2	1	0.82088
GO:0016641:oxidoreductase activity, acting on the CH-NH2 group of donors, oxygen as acceptor	7	4	3	1	0.82088
GO:0003725:double-stranded RNA binding	1	1	0	1	0.81702
GO:0008612:peptidyl-lysine modification to peptidyl-hypusine	2	2	0	1	0.81386
GO:0043047:single-stranded telomeric DNA binding	1	1	0	1	0.81375
GO:0000151:ubiquitin ligase complex	1	1	0	1	0.81375
GO:0034450:ubiquitin-ubiquitin ligase activity	1	1	0	1	0.81375
GO:0000176:nuclear exosome (RNase complex)	1	1	0	1	0.81375
GO:0007155:cell adhesion	1	1	0	1	0.81375
GO:0008440:inositol-1,4,5-trisphosphate 3-kinase activity	2	1	1	1	0.81375
GO:0003697:single-stranded DNA binding	2	1	1	1	0.81375
GO:0006400:tRNA modification	3	2	1	1	0.81375
GO:0017150:tRNA dihydrouridine synthase activity	3	3	0	1	0.81375
GO:0005777:peroxisome	4	2	2	1	0.81375
GO:0004834:tryptophan synthase activity	1	1	0	1	0.81114
GO:0004474:malate synthase activity	1	1	0	1	0.81081
GO:0006097:glyoxylate cycle	1	1	0	1	0.81081
GO:0006470:protein dephosphorylation	9	4	5	1	0.81081
GO:0004601:peroxidase activity	9	4	5	1	0.80912
GO:0003684:damaged DNA binding	12	6	6	1	0.80768
GO:0004851:uroporphyrin-III C-methyltransferase activity	1	1	0	1	0.80752
GO:0004731:purine-nucleoside phosphorylase activity	1	1	0	1	0.80752
GO:0000178:exosome (RNase complex)	1	1	0	1	0.80752
GO:0000156:phosphorelay response regulator activity	1	1	0	1	0.80752
GO:0045116:protein neddylation	1	1	0	1	0.80752
GO:0016743:carboxyl- or carbamoyltransferase activity	1	1	0	1	0.80752
GO:0004073:aspartate-semialdehyde dehydrogenase activity	1	1	0	1	0.80752
GO:0009088:threonine biosynthetic process	1	1	0	1	0.80752
GO:0009089:lysine biosynthetic process via diaminopimelate	1	1	0	1	0.80752
GO:0009097:isoleucine biosynthetic process	1	1	0	1	0.80752
GO:0034477:U6 snRNA 3'-end processing	1	1	0	1	0.80752
GO:0006452:translational frameshifting	1	1	0	1	0.80752
GO:0045901:positive regulation of translational elongation	1	1	0	1	0.80752
GO:0045905:positive regulation of translational termination	1	1	0	1	0.80752
GO:0051382:kinetochore assembly	1	1	0	1	0.80752
GO:0000776:kinetochore	3	2	1	1	0.80752
GO:0000079:regulation of cyclin-dependent protein serine/threonine kinase activity	7	4	3	1	0.80752
GO:0003995:acyl-CoA dehydrogenase activity	15	8	7	1	0.80752
GO:0032266:phosphatidylinositol-3-phosphate binding	1	1	0	1	0.80632
GO:0016043:cellular component organization	1	1	0	1	0.80548
GO:0017183:peptidyl-diphthamide biosynthetic process from peptidyl-histidine	2	1	1	1	0.80548
GO:0016429:tRNA (adenine-N1-)-methyltransferase activity	2	1	0	1	0.80548
GO:0030488:tRNA methylation	2	1	0	1	0.80548
GO:0031515:tRNA (m1A) methyltransferase complex	2	1	0	1	0.80548
GO:0019354:siroheme biosynthetic process	2	2	0	1	0.80489
GO:0043115:precorrin-2 dehydrogenase activity	2	2	0	1	0.80489
GO:0004857:enzyme inhibitor activity	3	1	2	1	0.80489
GO:0004421:hydroxymethylglutaryl-CoA synthase activity	2	2	0	1	0.80362
GO:0000412:histone peptidyl-prolyl isomerization	1	1	0	1	0.80045
GO:0005528:FK506 binding	1	1	0	1	0.80045
GO:0018208:peptidyl-proline modification	1	1	0	1	0.80045
GO:0004514:nicotinate-nucleotide diphosphorylase (carboxylating) activity	2	1	1	1	0.80045
GO:0004107:chorismate synthase activity	1	1	0	1	0.79714
GO:0005674:transcription factor TFIIF complex	1	1	0	1	0.79714
GO:0046577:long-chain-alcohol oxidase activity	1	1	0	1	0.79714
GO:0000045:autophagosome assembly	1	1	0	1	0.79714
GO:0004044:amidophosphoribosyltransferase activity	1	1	0	1	0.79714
GO:0006542:glutamine biosynthetic process	2	1	0	1	0.79714
GO:0005938:cell cortex	2	1	1	1	0.79714
GO:0032065:cortical protein anchoring	2	1	1	1	0.79714
GO:0019001:guanyl nucleotide binding	2	1	1	1	0.79714
GO:0031683:G-protein beta/gamma-subunit complex binding	2	1	1	1	0.79714
GO:0003938:IMP dehydrogenase activity	2	1	1	1	0.79714
GO:0004418:hydroxymethylbilane synthase activity	3	2	1	1	0.79714
GO:0004047:aminomethyltransferase activity	3	2	0	1	0.79714
GO:0006546:glycine catabolic process	4	3	0	1	0.79515
GO:0004611:phosphoenolpyruvate carboxykinase activity	1	1	0	1	0.79352
GO:0017076:purine nucleotide binding	1	1	0	1	0.79352
GO:0004612:phosphoenolpyruvate carboxykinase (ATP) activity	1	1	0	1	0.79352
GO:0003879:ATP phosphoribosyltransferase activity	1	1	0	1	0.79168
GO:0005751:mitochondrial respiratory chain complex IV	1	1	0	1	0.79168
GO:0005759:mitochondrial matrix	1	1	0	1	0.79168
GO:0043547:positive regulation of GTPase activity	1	1	0	1	0.79168
GO:0004765:shikimate kinase activity	1	1	0	1	0.79168
GO:0005763:mitochondrial small ribosomal subunit	1	1	0	1	0.79168
GO:0004470:malic enzyme activity	1	1	0	1	0.79168
GO:0004471:malate dehydrogenase (decarboxylating) (NAD+) activity	1	1	0	1	0.79168
GO:0006108:malate metabolic process	1	1	0	1	0.79168
GO:0008198:ferrous iron binding	1	1	0	1	0.79168
GO:0030472:mitotic spindle organization in nucleus	1	1	0	1	0.79168
GO:0006450:regulation of translational fidelity	1	1	0	1	0.79168
GO:0006820:anion transport	1	1	0	1	0.79168
GO:0042393:histone binding	1	1	0	1	0.79168
GO:0006662:glycerol ether metabolic process	1	1	0	1	0.79168
GO:0051090:regulation of sequence-specific DNA binding transcription factor activity	1	1	0	1	0.79168
GO:0000062:fatty-acyl-CoA binding	1	1	0	1	0.79168
GO:0004109:coproporphyrinogen oxidase activity	1	1	0	1	0.79168
GO:0051205:protein insertion into membrane	2	2	0	1	0.79168
GO:0000103:sulfate assimilation	2	1	1	1	0.79168
GO:0004020:adenylylsulfate kinase activity	2	1	1	1	0.79168
GO:0016638:oxidoreductase activity, acting on the CH-NH2 group of donors	2	1	1	1	0.79168
GO:0031369:translation initiation factor binding	2	1	1	1	0.79168
GO:0006366:transcription from RNA polymerase II promoter	3	2	1	1	0.79168
GO:0006388:tRNA splicing, via endonucleolytic cleavage and ligation	3	1	1	1	0.79168
GO:0006779:porphyrin-containing compound biosynthetic process	4	3	1	1	0.79168
GO:0000105:histidine biosynthetic process	4	3	1	1	0.79168
GO:0007186:G-protein coupled receptor signaling pathway	5	2	3	1	0.79168
GO:0051920:peroxiredoxin activity	5	2	3	1	0.79168
GO:0004222:metalloendopeptidase activity	9	2	6	1	0.79168
GO:0004424:imidazoleglycerol-phosphate dehydratase activity	1	1	0	1	0.79046
GO:0004506:squalene monooxygenase activity	1	0	1	1	0.7903
GO:0004375:glycine dehydrogenase (decarboxylating) activity	1	1	0	1	0.7903
GO:0005747:mitochondrial respiratory chain complex I	1	1	0	1	0.7903
GO:0004399:histidinol dehydrogenase activity	1	0	1	1	0.7903
GO:0004635:phosphoribosyl-AMP cyclohydrolase activity	1	0	1	1	0.7903
GO:0004636:phosphoribosyl-ATP diphosphatase activity	1	0	1	1	0.7903
GO:0016903:oxidoreductase activity, acting on the aldehyde or oxo group of donors	1	1	0	1	0.7903
GO:0003922:GMP synthase (glutamine-hydrolyzing) activity	1	0	1	1	0.7903
GO:0006177:GMP biosynthetic process	1	0	1	1	0.7903
GO:0004013:adenosylhomocysteinase activity	1	0	1	1	0.7903
GO:0006730:one-carbon metabolic process	1	0	1	1	0.7903
GO:0006302:double-strand break repair	1	0	1	1	0.7903
GO:0005337:nucleoside transmembrane transporter activity	1	0	1	1	0.7903
GO:0032968:positive regulation of transcription elongation from RNA polymerase II promoter	1	0	1	1	0.7903
GO:0009103:lipopolysaccharide biosynthetic process	1	0	1	1	0.7903
GO:0070290:N-acylphosphatidylethanolamine-specific phospholipase D activity	1	0	1	1	0.7903
GO:0004350:glutamate-5-semialdehyde dehydrogenase activity	1	0	1	1	0.7903
GO:0000445:THO complex part of transcription export complex	1	0	1	1	0.7903
GO:0004814:arginine-tRNA ligase activity	1	0	1	1	0.7903
GO:0006420:arginyl-tRNA aminoacylation	1	0	1	1	0.7903
GO:0045226:extracellular polysaccharide biosynthetic process	1	0	1	1	0.7903
GO:0004372:glycine hydroxymethyltransferase activity	1	0	1	1	0.7903
GO:0006544:glycine metabolic process	1	0	1	1	0.7903
GO:0006563:L-serine metabolic process	1	0	1	1	0.7903
GO:0004164:diphthine synthase activity	1	0	1	1	0.7903
GO:0000002:mitochondrial genome maintenance	1	0	1	1	0.7903
GO:0000262:mitochondrial chromosome	1	0	1	1	0.7903
GO:0003729:mRNA binding	1	0	1	1	0.7903
GO:0005685:U1 snRNP	1	0	1	1	0.7903
GO:0006376:mRNA splice site selection	1	0	1	1	0.7903
GO:0006537:glutamate biosynthetic process	1	0	1	1	0.7903
GO:0016040:glutamate synthase (NADH) activity	1	0	1	1	0.7903
GO:0045181:glutamate synthase activity, NAD(P)H as acceptor	1	0	1	1	0.7903
GO:0015930:glutamate synthase activity	1	0	1	1	0.7903
GO:0015979:photosynthesis	1	0	1	1	0.7903
GO:0015995:chlorophyll biosynthetic process	1	0	1	1	0.7903
GO:0016117:carotenoid biosynthetic process	1	0	1	1	0.7903
GO:0004042:acetyl-CoA:L-glutamate N-acetyltransferase activity	1	0	1	1	0.7903
GO:0051225:spindle assembly	1	0	1	1	0.7903
GO:0070652:HAUS complex	1	0	1	1	0.7903
GO:0030245:cellulose catabolic process	1	0	1	1	0.7903
GO:0016538:cyclin-dependent protein serine/threonine kinase regulator activity	1	0	1	1	0.7903
GO:0006811:ion transport	1	0	1	1	0.7903
GO:0016973:poly(A)+ mRNA export from nucleus	1	0	1	1	0.7903
GO:0006850:mitochondrial pyruvate transport	1	0	1	1	0.7903
GO:0004411:homogentisate 1,2-dioxygenase activity	1	0	1	1	0.7903
GO:0006559:L-phenylalanine catabolic process	1	0	1	1	0.7903
GO:0006570:tyrosine metabolic process	1	0	1	1	0.7903
GO:0030176:integral component of endoplasmic reticulum membrane	1	0	1	1	0.7903
GO:0006897:endocytosis	1	0	1	1	0.7903
GO:0007015:actin filament organization	1	0	1	1	0.7903
GO:0005869:dynactin complex	1	0	1	1	0.7903
GO:0016274:protein-arginine N-methyltransferase activity	1	0	1	1	0.7903
GO:0016570:histone modification	1	1	0	1	0.7903
GO:0004592:pantoate-beta-alanine ligase activity	1	0	1	1	0.7903
GO:0004066:asparagine synthase (glutamine-hydrolyzing) activity	1	0	1	1	0.7903
GO:0006529:asparagine biosynthetic process	1	0	1	1	0.7903
GO:0001510:RNA methylation	1	0	1	1	0.7903
GO:0019904:protein domain specific binding	1	0	1	1	0.7903
GO:0004550:nucleoside diphosphate kinase activity	1	0	1	1	0.7903
GO:0006165:nucleoside diphosphate phosphorylation	1	0	1	1	0.7903
GO:0006183:GTP biosynthetic process	1	0	1	1	0.7903
GO:0006228:UTP biosynthetic process	1	0	1	1	0.7903
GO:0006241:CTP biosynthetic process	1	0	1	1	0.7903
GO:0006479:protein methylation	1	0	1	1	0.7903
GO:0003917:DNA topoisomerase type I activity	1	1	0	1	0.7903
GO:0004605:phosphatidate cytidylyltransferase activity	1	0	1	1	0.7903
GO:0004743:pyruvate kinase activity	1	0	1	1	0.7903
GO:0030955:potassium ion binding	1	0	1	1	0.7903
GO:0015105:arsenite transmembrane transporter activity	1	1	0	1	0.7903
GO:0015700:arsenite transport	1	1	0	1	0.7903
GO:0004055:argininosuccinate synthase activity	1	0	1	1	0.7903
GO:0034755:iron ion transmembrane transport	1	0	1	1	0.7903
GO:0003964:RNA-directed DNA polymerase activity	1	0	1	1	0.7903
GO:0007005:mitochondrion organization	1	0	1	1	0.7903
GO:0004455:ketol-acid reductoisomerase activity	1	0	1	1	0.7903
GO:0009082:branched-chain amino acid biosynthetic process	1	0	1	1	0.7903
GO:0005758:mitochondrial intermembrane space	1	1	0	1	0.7903
GO:0016531:copper chaperone activity	1	1	0	1	0.7903
GO:0004754:saccharopine dehydrogenase (NAD+, L-lysine-forming) activity	1	0	1	1	0.7903
GO:0008184:glycogen phosphorylase activity	1	0	1	1	0.7903
GO:0008410:CoA-transferase activity	1	0	1	1	0.7903
GO:0046952:ketone body catabolic process	1	0	1	1	0.7903
GO:0000444:MIS12/MIND type complex	1	0	1	1	0.7903
GO:0051301:cell division	1	0	1	1	0.7903
GO:0004057:arginyltransferase activity	1	0	1	1	0.7903
GO:0016598:protein arginylation	1	0	1	1	0.7903
GO:0016433:rRNA (adenine) methyltransferase activity	1	0	1	1	0.7903
GO:0032324:molybdopterin cofactor biosynthetic process	1	0	1	1	0.7903
GO:0009306:protein secretion	1	1	0	1	0.7903
GO:0008289:lipid binding	1	0	1	1	0.7903
GO:0004357:glutamate-cysteine ligase activity	1	0	1	1	0.7903
GO:0055070:copper ion homeostasis	1	0	1	1	0.7903
GO:0004853:uroporphyrinogen decarboxylase activity	1	0	1	1	0.7903
GO:0017070:U6 snRNA binding	1	0	1	1	0.7903
GO:0030623:U5 snRNA binding	1	0	1	1	0.7903
GO:0004788:thiamine diphosphokinase activity	1	0	1	1	0.7903
GO:0009229:thiamine diphosphate biosynthetic process	1	0	1	1	0.7903
GO:0030975:thiamine binding	1	0	1	1	0.7903
GO:0015450:P-P-bond-hydrolysis-driven protein transmembrane transporter activity	1	0	1	1	0.7903
GO:0004852:uroporphyrinogen-III synthase activity	1	0	1	1	0.7903
GO:0048188:Set1C/COMPASS complex	1	1	0	1	0.7903
GO:0005746:mitochondrial respiratory chain	1	0	1	1	0.7903
GO:0000184:nuclear-transcribed mRNA catabolic process, nonsense-mediated decay	1	0	1	1	0.7903
GO:0006974:cellular response to DNA damage stimulus	1	0	1	1	0.7903
GO:0048478:replication fork protection	1	0	1	1	0.7903
GO:0005956:protein kinase CK2 complex	1	0	1	1	0.7903
GO:0019887:protein kinase regulator activity	1	0	1	1	0.7903
GO:0006275:regulation of DNA replication	1	0	1	1	0.7903
GO:0004781:sulfate adenylyltransferase (ATP) activity	1	0	1	1	0.7903
GO:0005750:mitochondrial respiratory chain complex III	1	1	0	1	0.7903
GO:0006122:mitochondrial electron transport, ubiquinol to cytochrome c	1	1	0	1	0.7903
GO:0006308:DNA catabolic process	1	0	1	1	0.7903
GO:0005672:transcription factor TFIIA complex	2	1	1	1	0.7903
GO:0007059:chromosome segregation	2	0	2	1	0.7903
GO:0005885:Arp2/3 protein complex	2	1	1	1	0.7903
GO:0034314:Arp2/3 complex-mediated actin nucleation	2	1	1	1	0.7903
GO:0022900:electron transport chain	2	1	1	1	0.7903
GO:0009113:purine nucleobase biosynthetic process	2	1	1	1	0.7903
GO:0008479:queuine tRNA-ribosyltransferase activity	2	1	1	1	0.7903
GO:0008616:queuosine biosynthetic process	2	1	1	1	0.7903
GO:0046907:intracellular transport	2	1	1	1	0.7903
GO:0016573:histone acetylation	2	0	2	1	0.7903
GO:0008234:cysteine-type peptidase activity	2	1	1	1	0.7903
GO:0004348:glucosylceramidase activity	2	1	1	1	0.7903
GO:0008121:ubiquinol-cytochrome-c reductase activity	2	0	2	1	0.7903
GO:0000077:DNA damage checkpoint	2	1	1	1	0.7903
GO:0030896:checkpoint clamp complex	2	1	1	1	0.7903
GO:0008137:NADH dehydrogenase (ubiquinone) activity	2	1	0	1	0.7903
GO:0005740:mitochondrial envelope	2	1	1	1	0.7903
GO:0009098:leucine biosynthetic process	2	0	2	1	0.7903
GO:0043022:ribosome binding	2	1	1	1	0.7903
GO:0004560:alpha-L-fucosidase activity	3	1	2	1	0.7903
GO:0031105:septin complex	3	0	3	1	0.7903
GO:0034508:centromere complex assembly	3	1	2	1	0.7903
GO:0005779:integral component of peroxisomal membrane	3	2	1	1	0.7903
GO:0016125:sterol metabolic process	3	1	2	1	0.7903
GO:0047750:cholestenol delta-isomerase activity	3	1	2	1	0.7903
GO:0004527:exonuclease activity	3	1	2	1	0.7903
GO:0015095:magnesium ion transmembrane transporter activity	3	1	2	1	0.7903
GO:0015693:magnesium ion transport	3	1	2	1	0.7903
GO:0016226:iron-sulfur cluster assembly	3	2	1	1	0.7903
GO:0016702:oxidoreductase activity, acting on single donors with incorporation of molecular oxygen, incorporation of two atoms of oxygen	3	2	1	1	0.7903
GO:0016791:phosphatase activity	3	2	1	1	0.7903
GO:0000439:core TFIIH complex	3	0	3	1	0.7903
GO:0006665:sphingolipid metabolic process	3	1	2	1	0.7903
GO:0015940:pantothenate biosynthetic process	3	0	2	1	0.7903
GO:0008237:metallopeptidase activity	3	1	2	1	0.7903
GO:0005543:phospholipid binding	4	2	2	1	0.7903
GO:0006725:cellular aromatic compound metabolic process	4	3	1	1	0.7903
GO:0006139:nucleobase-containing compound metabolic process	5	3	2	1	0.7903
GO:0016407:acetyltransferase activity	5	3	2	1	0.7903
GO:0005089:Rho guanyl-nucleotide exchange factor activity	5	2	3	1	0.7903
GO:0035023:regulation of Rho protein signal transduction	5	2	3	1	0.7903
GO:0005216:ion channel activity	5	2	3	1	0.7903
GO:0016151:nickel cation binding	5	2	2	1	0.7903
GO:0016708:oxidoreductase activity, acting on paired donors, with incorporation or reduction of molecular oxygen, NAD(P)H as one donor, and incorporation of two atoms of oxygen into one donor	5	3	2	1	0.7903
GO:0019439:aromatic compound catabolic process	5	3	2	1	0.7903
GO:0016272:prefoldin complex	6	2	4	1	0.7903
GO:0032259:methylation	6	4	2	1	0.7903
GO:0044262:cellular carbohydrate metabolic process	6	1	5	1	0.7903
GO:0008138:protein tyrosine/serine/threonine phosphatase activity	6	2	4	1	0.7903
GO:0004129:cytochrome-c oxidase activity	7	3	4	1	0.7903
GO:0005852:eukaryotic translation initiation factor 3 complex	7	4	3	1	0.7903
GO:0019901:protein kinase binding	8	4	4	1	0.7903
GO:0005739:mitochondrion	12	7	4	1	0.7903
GO:0006629:lipid metabolic process	43	17	25	1	0.7903
GO:0050660:flavin adenine dinucleotide binding	96	42	52	1	0.7903
GO:0016787:hydrolase activity	116	52	57	1	0.7903
GO:0016627:oxidoreductase activity, acting on the CH-CH group of donors	23	11	12	1	0.78879
GO:0009712:catechol-containing compound metabolic process	2	1	1	1	0.78598
GO:0018576:catechol 1,2-dioxygenase activity	2	1	1	1	0.78598
GO:0000124:SAGA complex	1	0	1	1	0.76954
GO:0003712:transcription cofactor activity	1	0	1	1	0.76954
GO:0005664:nuclear origin of replication recognition complex	2	0	2	1	0.76954
GO:0008108:UDP-glucose:hexose-1-phosphate uridylyltransferase activity	1	0	1	1	0.76913
GO:0016307:phosphatidylinositol phosphate kinase activity	2	0	2	1	0.76772
GO:0046488:phosphatidylinositol metabolic process	2	0	2	1	0.76772
GO:0016740:transferase activity	5	1	3	1	0.76772
GO:0001104:RNA polymerase II transcription cofactor activity	15	5	10	1	0.76772
GO:0016592:mediator complex	15	5	10	1	0.76772
GO:0055114:oxidation-reduction process	656	300	334	1	0.76734
GO:0000774:adenyl-nucleotide exchange factor activity	1	0	1	1	0.76377
GO:0051087:chaperone binding	1	0	1	1	0.76377
GO:0004637:phosphoribosylamine-glycine ligase activity	1	0	1	1	0.76377
GO:0003756:protein disulfide isomerase activity	1	0	1	1	0.76377
GO:0016671:oxidoreductase activity, acting on a sulfur group of donors, disulfide as acceptor	1	0	1	1	0.76377
GO:0043189:H4/H2A histone acetyltransferase complex	1	0	1	1	0.76377
GO:0004151:dihydroorotase activity	1	0	1	1	0.76377
GO:0019856:pyrimidine nucleobase biosynthetic process	1	0	1	1	0.76377
GO:0007050:cell cycle arrest	1	0	1	1	0.76377
GO:0004413:homoserine kinase activity	1	0	1	1	0.76377
GO:0006566:threonine metabolic process	1	0	1	1	0.76377
GO:0008026:ATP-dependent helicase activity	1	0	1	1	0.76377
GO:0004402:histone acetyltransferase activity	1	0	1	1	0.76377
GO:0006348:chromatin silencing at telomere	1	0	1	1	0.76377
GO:0033743:peptide-methionine (R)-S-oxide reductase activity	1	0	1	1	0.76377
GO:0003972:RNA ligase (ATP) activity	1	0	1	1	0.76377
GO:0004407:histone deacetylase activity	1	0	1	1	0.76377
GO:0016575:histone deacetylation	1	0	1	1	0.76377
GO:0042256:mature ribosome assembly	1	0	1	1	0.76377
GO:0007094:mitotic spindle assembly checkpoint	1	0	1	1	0.76377
GO:0004827:proline-tRNA ligase activity	1	0	1	1	0.76377
GO:0006433:prolyl-tRNA aminoacylation	1	0	1	1	0.76377
GO:0004638:phosphoribosylaminoimidazole carboxylase activity	1	0	1	1	0.76377
GO:0005047:signal recognition particle binding	2	0	2	1	0.76377
GO:0046417:chorismate metabolic process	2	1	1	1	0.76377
GO:0006471:protein ADP-ribosylation	2	0	2	1	0.76377
GO:0004620:phospholipase activity	2	1	1	1	0.76377
GO:0009395:phospholipid catabolic process	2	1	1	1	0.76377
GO:0005786:signal recognition particle, endoplasmic reticulum targeting	2	0	2	1	0.76377
GO:0030942:endoplasmic reticulum signal peptide binding	2	0	2	1	0.76377
GO:0042162:telomeric DNA binding	2	1	1	1	0.76377
GO:0004721:phosphoprotein phosphatase activity	2	0	2	1	0.76377
GO:0016597:amino acid binding	3	2	1	1	0.76377
GO:0008652:cellular amino acid biosynthetic process	3	1	2	1	0.76377
GO:0006164:purine nucleotide biosynthetic process	4	1	3	1	0.76377
GO:0008199:ferric iron binding	4	2	2	1	0.76377
GO:0016624:oxidoreductase activity, acting on the aldehyde or oxo group of donors, disulfide as acceptor	4	2	2	1	0.76377
GO:0008654:phospholipid biosynthetic process	4	1	3	1	0.76377
GO:0016780:phosphotransferase activity, for other substituted phosphate groups	4	1	3	1	0.76377
GO:0008608:attachment of spindle microtubules to kinetochore	5	3	2	1	0.76377
GO:0006413:translational initiation	11	6	3	1	0.76377
GO:0006396:RNA processing	16	8	8	1	0.76377
GO:0003743:translation initiation factor activity	17	9	6	1	0.76193
GO:0030599:pectinesterase activity	1	0	1	1	0.76119
GO:0042545:cell wall modification	1	0	1	1	0.76119
GO:0004345:glucose-6-phosphate dehydrogenase activity	1	0	1	1	0.76119
GO:0006006:glucose metabolic process	1	0	1	1	0.76119
GO:0031011:Ino80 complex	1	0	1	1	0.76119
GO:0046294:formaldehyde catabolic process	1	0	1	1	0.76119
GO:0051907:S-(hydroxymethyl)glutathione synthase activity	1	0	1	1	0.76119
GO:0016462:pyrophosphatase activity	1	0	1	1	0.76119
GO:0016639:oxidoreductase activity, acting on the CH-NH2 group of donors, NAD or NADP as acceptor	1	0	1	1	0.76119
GO:0004451:isocitrate lyase activity	2	0	2	1	0.76119
GO:0006777:Mo-molybdopterin cofactor biosynthetic process	2	0	2	1	0.76119
GO:0006801:superoxide metabolic process	5	1	4	1	0.76119
GO:0004764:shikimate 3-dehydrogenase (NADP+) activity	7	3	4	1	0.76119
GO:0003682:chromatin binding	9	3	6	1	0.76119
GO:0036459:thiol-dependent ubiquitinyl hydrolase activity	11	4	7	1	0.76119
GO:0006357:regulation of transcription from RNA polymerase II promoter	19	7	12	1	0.76119
GO:0008073:ornithine decarboxylase inhibitor activity	1	0	1	1	0.7558
GO:0022904:respiratory electron transport chain	2	0	2	1	0.7558
GO:0045735:nutrient reservoir activity	3	1	2	1	0.7558
GO:0000287:magnesium ion binding	20	9	11	1	0.7526
GO:0006825:copper ion transport	2	1	1	1	0.73848
GO:0030915:Smc5-Smc6 complex	1	0	1	1	0.73826
GO:0004334:fumarylacetoacetase activity	1	0	1	1	0.73826
GO:0008534:oxidized purine nucleobase lesion DNA N-glycosylase activity	1	0	1	1	0.73618
GO:0008483:transaminase activity	5	1	4	1	0.73605
GO:0005785:signal recognition particle receptor complex	1	0	1	1	0.73428
GO:0000042:protein targeting to Golgi	1	0	1	1	0.73428
GO:0001682:tRNA 5'-leader removal	1	0	1	1	0.73428
GO:0004526:ribonuclease P activity	1	0	1	1	0.73428
GO:0006406:mRNA export from nucleus	1	0	1	1	0.73428
GO:0006611:protein export from nucleus	1	0	1	1	0.73428
GO:0006998:nuclear envelope organization	1	0	1	1	0.73428
GO:0031965:nuclear membrane	1	0	1	1	0.73428
GO:0009085:lysine biosynthetic process	2	0	2	1	0.73428
GO:0018580:nitronate monooxygenase activity	4	2	2	1	0.73428
GO:0000808:origin recognition complex	1	0	1	1	0.73178
GO:0032784:regulation of DNA-templated transcription, elongation	3	1	2	1	0.73095
GO:0004043:L-aminoadipate-semialdehyde dehydrogenase activity	1	0	1	1	0.72771
GO:0031177:phosphopantetheine binding	1	0	1	1	0.72771
GO:0004619:phosphoglycerate mutase activity	1	0	1	1	0.72302
GO:0006007:glucose catabolic process	1	0	1	1	0.72302
GO:0030570:pectate lyase activity	1	0	1	1	0.72302
GO:0000956:nuclear-transcribed mRNA catabolic process	1	0	1	1	0.72302
GO:0015109:chromate transmembrane transporter activity	1	0	1	1	0.72302
GO:0015703:chromate transport	1	0	1	1	0.72302
GO:0004414:homoserine O-acetyltransferase activity	2	1	1	1	0.72302
GO:0006000:fructose metabolic process	2	1	1	1	0.72302
GO:0006003:fructose 2,6-bisphosphate metabolic process	2	1	1	1	0.72302
GO:0006096:glycolytic process	5	1	4	1	0.72302
GO:0004659:prenyltransferase activity	5	2	2	1	0.72302
GO:0009086:methionine biosynthetic process	5	3	2	1	0.72302
GO:0016874:ligase activity	9	2	6	1	0.72302
GO:0007264:small GTPase mediated signal transduction	24	14	10	1	0.72302
GO:0004318:enoyl-[acyl-carrier-protein] reductase (NADH) activity	1	0	1	1	0.71979
GO:0004075:biotin carboxylase activity	1	0	1	1	0.71979
GO:0004736:pyruvate carboxylase activity	1	0	1	1	0.71979
GO:0004932:mating-type factor pheromone receptor activity	2	0	2	1	0.71731
GO:0003942:N-acetyl-gamma-glutamyl-phosphate reductase activity	2	1	1	1	0.71731
GO:0005743:mitochondrial inner membrane	7	2	5	1	0.71731
GO:0043564:Ku70:Ku80 complex	1	0	1	1	0.71642
GO:0006633:fatty acid biosynthetic process	19	6	13	1	0.71553
GO:0030170:pyridoxal phosphate binding	40	15	24	1	0.71553
GO:0070461:SAGA-type complex	1	0	1	1	0.71475
GO:0006784:heme a biosynthetic process	1	0	1	1	0.71475
GO:0004806:triglyceride lipase activity	1	0	1	1	0.71475
GO:0009166:nucleotide catabolic process	1	0	1	1	0.71475
GO:0004489:methylenetetrahydrofolate reductase (NAD(P)H) activity	2	0	2	1	0.71475
GO:0006555:methionine metabolic process	2	0	2	1	0.71475
GO:0004003:ATP-dependent DNA helicase activity	3	0	3	1	0.71475
GO:0003678:DNA helicase activity	4	1	3	1	0.71475
GO:0005085:guanyl-nucleotide exchange factor activity	5	2	3	1	0.71475
GO:0006397:mRNA processing	9	5	4	1	0.71475
GO:0006807:nitrogen compound metabolic process	18	6	10	1	0.71475
GO:0050661:NADP binding	20	5	15	1	0.71475
GO:0004559:alpha-mannosidase activity	1	0	1	1	0.71033
GO:0006013:mannose metabolic process	1	0	1	1	0.71033
GO:0015923:mannosidase activity	1	0	1	1	0.71033
GO:0016742:hydroxymethyl-, formyl- and related transferase activity	2	0	2	1	0.71033
GO:0030036:actin cytoskeleton organization	4	2	2	1	0.71033
GO:0016311:dephosphorylation	1	0	1	1	0.69429
GO:0030976:thiamine pyrophosphate binding	8	3	5	1	0.68147
GO:0000398:mRNA splicing, via spliceosome	5	1	4	1	0.68054
GO:0005874:microtubule	1	0	1	1	0.67935
GO:0007021:tubulin complex assembly	1	0	1	1	0.67935
GO:0000784:nuclear chromosome, telomeric region	2	0	2	1	0.67935
GO:0004519:endonuclease activity	4	1	3	1	0.67935
GO:0016651:oxidoreductase activity, acting on NAD(P)H	5	0	5	1	0.67935
GO:0005741:mitochondrial outer membrane	5	1	4	1	0.67935
GO:0015299:solute:proton antiporter activity	7	3	4	1	0.67935
GO:0070403:NAD+ binding	8	5	3	1	0.67935
GO:0046872:metal ion binding	76	32	41	1	0.67935
GO:0030041:actin filament polymerization	1	0	1	1	0.67696
GO:0008144:drug binding	1	0	1	1	0.67696
GO:0006878:cellular copper ion homeostasis	1	0	1	1	0.67696
GO:0008535:respiratory chain complex IV assembly	1	0	1	1	0.67696
GO:0042546:cell wall biogenesis	1	0	1	1	0.67696
GO:0046080:dUTP metabolic process	2	1	1	1	0.67696
GO:0042578:phosphoric ester hydrolase activity	3	0	3	1	0.67696
GO:0044237:cellular metabolic process	9	6	3	1	0.67696
GO:0016972:thiol oxidase activity	1	0	1	1	0.67623
GO:0005787:signal peptidase complex	2	0	2	1	0.67623
GO:0006465:signal peptide processing	2	0	2	1	0.67623
GO:0006303:double-strand break repair via nonhomologous end joining	2	0	2	1	0.67623
GO:0005680:anaphase-promoting complex	3	1	2	1	0.67623
GO:0016872:intramolecular lyase activity	1	0	1	1	0.67575
GO:0004618:phosphoglycerate kinase activity	1	0	1	1	0.67575
GO:0008134:transcription factor binding	1	0	1	1	0.66821
GO:0001932:regulation of protein phosphorylation	1	0	1	1	0.66604
GO:0005952:cAMP-dependent protein kinase complex	1	0	1	1	0.66604
GO:0008603:cAMP-dependent protein kinase regulator activity	1	0	1	1	0.66604
GO:0019867:outer membrane	1	0	1	1	0.66604
GO:0042823:pyridoxal phosphate biosynthetic process	2	0	1	1	0.66604
GO:0016831:carboxy-lyase activity	14	6	7	1	0.66604
GO:0006626:protein targeting to mitochondrion	2	0	2	1	0.66173
GO:0000723:telomere maintenance	4	1	3	1	0.65701
GO:0070330:aromatase activity	1	0	1	1	0.65024
GO:0006075:(1->3)-beta-D-glucan biosynthetic process	1	0	1	1	0.65024
GO:0016868:intramolecular transferase activity, phosphotransferases	3	0	3	1	0.65024
GO:0008864:formyltetrahydrofolate deformylase activity	1	0	1	1	0.64628
GO:0071816:tail-anchored membrane protein insertion into ER membrane	1	0	1	1	0.64628
GO:0004610:phosphoacetylglucosamine mutase activity	1	0	1	1	0.64628
GO:0004828:serine-tRNA ligase activity	2	0	2	1	0.64628
GO:0006434:seryl-tRNA aminoacylation	2	0	2	1	0.64628
GO:0034220:ion transmembrane transport	1	0	1	1	0.6426
GO:0006189:'de novo' IMP biosynthetic process	2	0	2	1	0.6426
GO:0004807:triose-phosphate isomerase activity	1	0	1	1	0.63254
GO:0004089:carbonate dehydratase activity	2	1	1	1	0.63254
GO:0006012:galactose metabolic process	2	0	2	1	0.63254
GO:0008812:choline dehydrogenase activity	18	10	8	1	0.63254
GO:0004335:galactokinase activity	1	0	1	1	0.62664
GO:0046835:carbohydrate phosphorylation	1	0	1	1	0.62664
GO:0016888:endodeoxyribonuclease activity, producing 5'-phosphomonoesters	3	0	3	1	0.62449
GO:0016042:lipid catabolic process	2	0	2	1	0.62439
GO:0003958:NADPH-hemoprotein reductase activity	2	0	2	1	0.62439
GO:0030145:manganese ion binding	5	1	3	1	0.62439
GO:0007010:cytoskeleton organization	1	0	1	1	0.62253
GO:0045132:meiotic chromosome segregation	1	0	1	1	0.62253
GO:0006289:nucleotide-excision repair	10	3	7	1	0.62253
GO:0004615:phosphomannomutase activity	1	0	1	1	0.61725
GO:0003896:DNA primase activity	1	0	1	1	0.61725
GO:0006269:DNA replication, synthesis of RNA primer	1	0	1	1	0.61725
GO:0003906:DNA-(apurinic or apyrimidinic site) lyase activity	1	0	1	1	0.61725
GO:0016799:hydrolase activity, hydrolyzing N-glycosyl compounds	1	0	1	1	0.61725
GO:0046912:transferase activity, transferring acyl groups, acyl groups converted into alkyl on transfer	4	0	4	1	0.61725
GO:0004668:protein-arginine deiminase activity	3	1	1	1	0.6155
GO:0009446:putrescine biosynthetic process	3	1	1	1	0.6155
GO:0006066:alcohol metabolic process	19	10	9	1	0.6155
GO:0006893:Golgi to plasma membrane transport	1	0	1	1	0.61068
GO:0016070:RNA metabolic process	1	0	1	1	0.60763
GO:0016620:oxidoreductase activity, acting on the aldehyde or oxo group of donors, NAD or NADP as acceptor	3	1	2	1	0.6068
GO:0017176:phosphatidylinositol N-acetylglucosaminyltransferase activity	2	0	2	1	0.60272
GO:0000228:nuclear chromosome	3	0	3	1	0.60175
GO:0055085:transmembrane transport	502	229	267	1	0.60175
GO:0003989:acetyl-CoA carboxylase activity	1	0	1	1	0.60068
GO:0005876:spindle microtubule	2	1	1	1	0.60068
GO:0004871:signal transducer activity	24	14	10	1	0.60068
GO:0016747:transferase activity, transferring acyl groups other than amino-acyl groups	27	12	15	1	0.60068
GO:0006508:proteolysis	61	29	31	1	0.60068
GO:0004427:inorganic diphosphatase activity	1	0	1	1	0.58836
GO:0006796:phosphate-containing compound metabolic process	1	0	1	1	0.58836
GO:0009039:urease activity	2	0	2	1	0.58836
GO:0043419:urea catabolic process	2	0	2	1	0.58836
GO:0004784:superoxide dismutase activity	3	0	3	1	0.58836
GO:0007049:cell cycle	9	1	8	1	0.58836
GO:0006270:DNA replication initiation	1	0	1	1	0.58769
GO:0042555:MCM complex	1	0	1	1	0.58769
GO:0004831:tyrosine-tRNA ligase activity	1	0	1	1	0.58564
GO:0004386:helicase activity	9	4	5	1	0.58548
GO:0004799:thymidylate synthase activity	1	0	1	1	0.5771
GO:0006231:dTMP biosynthetic process	1	0	1	1	0.5771
GO:0017022:myosin binding	1	0	1	1	0.57551
GO:0004019:adenylosuccinate synthase activity	1	0	1	1	0.57551
GO:0005639:integral component of nuclear inner membrane	1	0	1	1	0.57551
GO:0043130:ubiquitin binding	2	1	1	1	0.57551
GO:0006750:glutathione biosynthetic process	2	0	2	1	0.57551
GO:0005247:voltage-gated chloride channel activity	3	1	2	1	0.57551
GO:0006821:chloride transport	3	1	2	1	0.57551
GO:0033177:proton-transporting two-sector ATPase complex, proton-transporting domain	3	0	2	1	0.57551
GO:0009059:macromolecule biosynthetic process	3	0	3	1	0.57551
GO:0016846:carbon-sulfur lyase activity	10	3	6	1	0.57551
GO:0003918:DNA topoisomerase type II (ATP-hydrolyzing) activity	2	1	1	1	0.56222
GO:0003991:acetylglutamate kinase activity	1	0	1	1	0.55903
GO:0016717:oxidoreductase activity, acting on paired donors, with oxidation of a pair of donors resulting in the reduction of molecular oxygen to two molecules of water	3	0	3	1	0.55204
GO:0006284:base-excision repair	4	0	4	1	0.55025
GO:0004482:mRNA (guanine-N7-)-methyltransferase activity	1	0	1	1	0.54931
GO:0006729:tetrahydrobiopterin biosynthetic process	1	0	1	1	0.54834
GO:0009396:folic acid-containing compound biosynthetic process	4	1	3	1	0.54834
GO:0004190:aspartic-type endopeptidase activity	13	4	9	1	0.54834
GO:0009058:biosynthetic process	53	17	33	1	0.54834
GO:0005094:Rho GDP-dissociation inhibitor activity	1	0	1	1	0.52965
GO:0000049:tRNA binding	5	1	4	1	0.52965
GO:0008242:omega peptidase activity	2	1	1	1	0.52407
GO:0004146:dihydrofolate reductase activity	1	0	1	1	0.51469
GO:0006545:glycine biosynthetic process	1	0	1	1	0.51469
GO:0016837:carbon-oxygen lyase activity, acting on polysaccharides	1	0	1	1	0.51332
GO:0000159:protein phosphatase type 2A complex	2	0	2	1	0.51332
GO:0033961:cis-stilbene-oxide hydrolase activity	2	0	2	1	0.51332
GO:0006094:gluconeogenesis	3	1	2	1	0.50782
GO:0004037:allantoicase activity	1	0	1	1	0.50748
GO:0005351:sugar:proton symporter activity	1	0	1	1	0.50748
GO:0008643:carbohydrate transport	1	0	1	1	0.50748
GO:0000256:allantoin catabolic process	2	0	1	1	0.50748
GO:0004826:phenylalanine-tRNA ligase activity	3	0	3	1	0.50748
GO:0046373:L-arabinose metabolic process	4	2	2	1	0.50748
GO:0046556:alpha-L-arabinofuranosidase activity	4	2	2	1	0.50748
GO:0019836:hemolysis by symbiont of host erythrocytes	3	0	2	1	0.48719
GO:0004748:ribonucleoside-diphosphate reductase activity, thioredoxin disulfide as acceptor	1	0	1	1	0.47954
GO:0016779:nucleotidyltransferase activity	9	2	7	1	0.47954
GO:0004591:oxoglutarate dehydrogenase (succinyl-transferring) activity	1	0	1	1	0.47222
GO:0006099:tricarboxylic acid cycle	2	0	1	1	0.47222
GO:0048015:phosphatidylinositol-mediated signaling	1	0	1	1	0.47153
GO:0019843:rRNA binding	3	1	1	1	0.47128
GO:0008897:holo-[acyl-carrier-protein] synthase activity	2	0	2	1	0.46585
GO:0003910:DNA ligase (ATP) activity	4	1	3	1	0.46217
GO:0031491:nucleosome binding	1	0	1	1	0.45775
GO:0043044:ATP-dependent chromatin remodeling	1	0	1	1	0.45775
GO:0007031:peroxisome organization	2	0	2	1	0.44535
GO:0004363:glutathione synthase activity	1	0	1	1	0.42668
GO:0042558:pteridine-containing compound metabolic process	1	0	1	1	0.41956
GO:0000772:mating pheromone activity	1	0	1	1	0.41566
GO:0045895:positive regulation of mating-type specific transcription, DNA-templated	1	0	1	1	0.41566
GO:0005795:Golgi stack	1	0	1	1	0.41566
GO:0006281:DNA repair	31	14	17	1	0.41566
GO:0004565:beta-galactosidase activity	4	1	3	1	0.41133
GO:0006520:cellular amino acid metabolic process	8	2	6	1	0.4108
GO:0005669:transcription factor TFIID complex	3	1	2	1	0.40232
GO:0016884:carbon-nitrogen ligase activity, with glutamine as amido-N-donor	24	9	15	1	0.40232
GO:0051056:regulation of small GTPase mediated signal transduction	8	3	5	1	0.38941
GO:0051258:protein polymerization	4	0	4	1	0.38866
GO:0000160:phosphorelay signal transduction system	21	12	9	1	0.38534
GO:0030904:retromer complex	2	0	2	1	0.37812
GO:0006432:phenylalanyl-tRNA aminoacylation	2	0	2	1	0.37435
GO:0016209:antioxidant activity	3	0	3	1	0.37435
GO:0005507:copper ion binding	20	9	11	1	0.37435
GO:0007165:signal transduction	39	19	20	1	0.37435
GO:0004358:glutamate N-acetyltransferase activity	1	0	1	1	0.37213
GO:0008158:hedgehog receptor activity	1	0	1	1	0.37213
GO:0008610:lipid biosynthetic process	2	1	1	1	0.37213
GO:0005096:GTPase activator activity	3	1	2	1	0.37213
GO:0004616:phosphogluconate dehydrogenase (decarboxylating) activity	10	1	9	1	0.37213
GO:0051726:regulation of cell cycle	2	1	1	1	0.36972
GO:0006338:chromatin remodeling	3	0	3	1	0.36407
GO:0009411:response to UV	1	0	1	1	0.36312
GO:0004768:stearoyl-CoA 9-desaturase activity	1	0	1	1	0.36312
GO:0004176:ATP-dependent peptidase activity	3	1	2	1	0.36312
GO:0016881:acid-amino acid ligase activity	17	8	9	1	0.36312
GO:0010181:FMN binding	32	11	21	1	0.36312
GO:0008641:small protein activating enzyme activity	3	1	2	1	0.36261
GO:0004352:glutamate dehydrogenase (NAD+) activity	1	0	1	1	0.35926
GO:0019551:glutamate catabolic process to 2-oxoglutarate	1	0	1	1	0.35926
GO:0004412:homoserine dehydrogenase activity	1	0	1	1	0.35926
GO:0004347:glucose-6-phosphate isomerase activity	1	0	1	1	0.35614
GO:0031144:proteasome localization	1	0	1	1	0.34845
GO:0071630:nucleus-associated proteasomal ubiquitin-dependent protein catabolic process	1	0	1	1	0.34845
GO:0004813:alanine-tRNA ligase activity	3	0	2	1	0.34845
GO:0006419:alanyl-tRNA aminoacylation	3	0	2	1	0.34845
GO:0008810:cellulase activity	4	0	4	1	0.34294
GO:0008898:S-adenosylmethionine-homocysteine S-methyltransferase activity	3	1	2	1	0.33828
GO:0000922:spindle pole	4	1	3	1	0.33828
GO:0005815:microtubule organizing center	4	1	3	1	0.33828
GO:0004842:ubiquitin-protein transferase activity	9	4	5	1	0.33828
GO:0006464:cellular protein modification process	6	1	4	1	0.33804
GO:0019543:propionate catabolic process	3	0	2	1	0.33787
GO:0006526:arginine biosynthetic process	3	0	3	1	0.33571
GO:0008272:sulfate transport	5	1	4	1	0.33571
GO:0015116:sulfate transmembrane transporter activity	5	1	4	1	0.33571
GO:0045454:cell redox homeostasis	14	7	7	1	0.33571
GO:0004488:methylenetetrahydrofolate dehydrogenase (NADP+) activity	1	0	1	1	0.33053
GO:0004329:formate-tetrahydrofolate ligase activity	1	0	1	1	0.33053
GO:0042147:retrograde transport, endosome to Golgi	3	0	3	1	0.32194
GO:0005381:iron ion transmembrane transporter activity	3	1	2	1	0.32169
GO:0035091:phosphatidylinositol binding	11	1	10	1	0.32169
GO:0045493:xylan catabolic process	1	0	1	1	0.32117
GO:0046559:alpha-glucuronidase activity	1	0	1	1	0.32117
GO:0008092:cytoskeletal protein binding	1	0	1	1	0.31766
GO:0030674:protein binding, bridging	1	0	1	1	0.31766
GO:0042802:identical protein binding	1	0	1	1	0.31766
GO:0016567:protein ubiquitination	2	1	1	1	0.31766
GO:0031145:anaphase-promoting complex-dependent catabolic process	1	0	1	1	0.31431
GO:0016773:phosphotransferase activity, alcohol group as acceptor	19	7	12	1	0.31174
GO:0016772:transferase activity, transferring phosphorus-containing groups	149	64	83	1	0.31174
GO:0000220:vacuolar proton-transporting V-type ATPase, V0 domain	1	0	1	1	0.3049
GO:0006298:mismatch repair	8	2	6	1	0.3049
GO:0030983:mismatched DNA binding	8	2	6	1	0.3049
GO:0030148:sphingolipid biosynthetic process	1	0	1	1	0.29756
GO:0005761:mitochondrial ribosome	1	0	1	1	0.28539
GO:0004750:ribulose-phosphate 3-epimerase activity	1	0	1	1	0.2821
GO:0019478:D-amino acid catabolic process	1	0	1	1	0.2821
GO:0003916:DNA topoisomerase activity	1	0	1	1	0.2821
GO:0016857:racemase and epimerase activity, acting on carbohydrates and derivatives	2	0	1	1	0.2821
GO:0016746:transferase activity, transferring acyl groups	11	1	10	1	0.2821
GO:0003779:actin binding	11	3	7	1	0.2821
GO:0005525:GTP binding	74	37	36	1	0.2821
GO:0000775:chromosome, centromeric region	4	0	3	1	0.27842
GO:0034061:DNA polymerase activity	2	0	2	1	0.26323
GO:0016829:lyase activity	12	4	6	1	0.26323
GO:0003887:DNA-directed DNA polymerase activity	11	3	8	1	0.24859
GO:0016817:hydrolase activity, acting on acid anhydrides	6	2	4	1	0.23768
GO:0017089:glycolipid transporter activity	1	0	1	1	0.236
GO:0046836:glycolipid transport	1	0	1	1	0.236
GO:0051861:glycolipid binding	1	0	1	1	0.236
GO:0008299:isoprenoid biosynthetic process	10	4	6	1	0.2337
GO:0006605:protein targeting	2	1	1	1	0.22911
GO:0006265:DNA topological change	3	1	2	1	0.22911
GO:0008536:Ran GTPase binding	7	3	4	1	0.22911
GO:0000910:cytokinesis	1	0	1	1	0.22907
GO:0019752:carboxylic acid metabolic process	7	1	5	1	0.22907
GO:0004608:phosphatidylethanolamine N-methyltransferase activity	1	0	1	1	0.22899
GO:0006468:protein phosphorylation	104	46	58	1	0.22785
GO:0004590:orotidine-5'-phosphate decarboxylase activity	1	0	1	1	0.22287
GO:0006207:'de novo' pyrimidine nucleobase biosynthetic process	1	0	1	1	0.22287
GO:0006098:pentose-phosphate shunt	11	1	10	1	0.22287
GO:0030833:regulation of actin filament polymerization	3	1	2	1	0.22003
GO:0004672:protein kinase activity	103	45	58	1	0.20529
GO:0006827:high-affinity iron ion transmembrane transport	2	1	1	1	0.20461
GO:0033573:high-affinity iron permease complex	2	1	1	1	0.20461
GO:0008061:chitin binding	8	3	4	1	0.20461
GO:0030071:regulation of mitotic metaphase/anaphase transition	2	0	2	1	0.20385
GO:0000155:phosphorelay sensor kinase activity	16	8	8	1	0.20369
GO:0003677:DNA binding	375	172	200	1	0.20369
GO:0004065:arylsulfatase activity	2	0	2	1	0.20027
GO:0018958:phenol-containing compound metabolic process	2	0	2	1	0.20027
GO:0033178:proton-transporting two-sector ATPase complex, catalytic domain	4	0	4	1	0.19737
GO:0005618:cell wall	3	1	2	1	0.19399
GO:0005856:cytoskeleton	4	1	3	1	0.1847
GO:0005794:Golgi apparatus	2	0	2	1	0.18174
GO:0004030:aldehyde dehydrogenase [NAD(P)+] activity	3	1	2	1	0.18174
GO:0006081:cellular aldehyde metabolic process	3	1	2	1	0.18174
GO:0003993:acid phosphatase activity	9	4	5	1	0.18174
GO:0008233:peptidase activity	3	0	3	1	0.17623
GO:0002161:aminoacyl-tRNA editing activity	5	0	5	1	0.17623
GO:0016052:carbohydrate catabolic process	8	3	5	1	0.17623
GO:0009341:beta-galactosidase complex	3	0	3	1	0.17611
GO:0009584:detection of visible light	2	0	2	1	0.17451
GO:0018298:protein-chromophore linkage	2	0	2	1	0.17451
GO:0016876:ligase activity, forming aminoacyl-tRNA and related compounds	8	0	7	1	0.16855
GO:0000030:mannosyltransferase activity	6	1	5	1	0.16501
GO:0030259:lipid glycosylation	6	0	6	1	0.16457
GO:0071555:cell wall organization	2	1	1	1	0.16163
GO:0043140:ATP-dependent 3'-5' DNA helicase activity	1	0	1	1	0.16001
GO:0017119:Golgi transport complex	2	0	2	1	0.15541
GO:0004096:catalase activity	3	2	1	1	0.15256
GO:0008170:N-methyltransferase activity	1	0	1	1	0.1492
GO:0006487:protein N-linked glycosylation	1	0	1	1	0.14626
GO:0006614:SRP-dependent cotranslational protein targeting to membrane	6	0	6	1	0.14358
GO:0000226:microtubule cytoskeleton organization	5	1	4	1	0.13407
GO:0016820:hydrolase activity, acting on acid anhydrides, catalyzing transmembrane movement of substances	3	0	3	1	0.12915
GO:0015992:proton transport	3	0	3	1	0.12915
GO:0046034:ATP metabolic process	3	0	3	1	0.12915
GO:0000139:Golgi membrane	3	0	3	1	0.12915
GO:0048193:Golgi vesicle transport	1	0	1	1	0.12498
GO:0005643:nuclear pore	6	0	6	1	0.12415
GO:0051015:actin filament binding	1	0	1	1	0.12195
GO:0004197:cysteine-type endopeptidase activity	4	3	1	1	0.12065
GO:0006606:protein import into nucleus	2	0	2	1	0.10815
GO:0008521:acetyl-CoA transporter activity	1	0	1	1	0.10747
GO:0016818:hydrolase activity, acting on acid anhydrides, in phosphorus-containing anhydrides	8	3	5	1	0.10747
GO:0016614:oxidoreductase activity, acting on CH-OH group of donors	56	19	35	1	0.10665
GO:0033179:proton-transporting V-type ATPase, V0 domain	3	1	2	1	0.10433
GO:0048500:signal recognition particle	4	0	4	1	0.10185
GO:0003676:nucleic acid binding	163	79	77	1	0.10018
GO:0006855:drug transmembrane transport	2	1	1	1	0.098548
GO:0015238:drug transmembrane transporter activity	2	1	1	1	0.098548
GO:0015297:antiporter activity	2	1	1	1	0.098548
GO:0005086:ARF guanyl-nucleotide exchange factor activity	4	1	3	1	0.098548
GO:0032012:regulation of ARF protein signal transduction	4	1	3	1	0.098548
GO:0051082:unfolded protein binding	11	3	8	1	0.098548
GO:0016758:transferase activity, transferring hexosyl groups	16	2	13	1	0.09639
GO:0003689:DNA clamp loader activity	1	0	1	1	0.093054
GO:0005663:DNA replication factor C complex	1	0	1	1	0.093054
GO:0006621:protein retention in ER lumen	2	0	2	1	0.093054
GO:0046923:ER retention sequence binding	2	0	2	1	0.093054
GO:0006904:vesicle docking involved in exocytosis	4	1	3	1	0.093054
GO:0017048:Rho GTPase binding	2	1	1	1	0.079276
GO:0000502:proteasome complex	2	0	2	1	0.07844
GO:0030234:enzyme regulator activity	2	0	2	1	0.07844
GO:0042176:regulation of protein catabolic process	2	0	2	1	0.07844
GO:0046558:arabinan endo-1,5-alpha-L-arabinosidase activity	3	1	2	1	0.075842
GO:0006506:GPI anchor biosynthetic process	8	1	7	1	0.075469
GO:0015078:hydrogen ion transmembrane transporter activity	11	3	7	1	0.075469
GO:0043039:tRNA aminoacylation	10	0	9	1	0.075185
GO:0006511:ubiquitin-dependent protein catabolic process	27	7	20	1	0.075185
GO:0048280:vesicle fusion with Golgi apparatus	1	0	1	1	0.074242
GO:0003952:NAD+ synthase (glutamine-hydrolyzing) activity	1	0	1	1	0.074242
GO:0006672:ceramide metabolic process	2	0	2	1	0.074242
GO:0031461:cullin-RING ubiquitin ligase complex	4	0	4	1	0.074242
GO:0031625:ubiquitin protein ligase binding	4	0	4	1	0.074242
GO:0006310:DNA recombination	7	2	5	1	0.074242
GO:0030131:clathrin adaptor complex	7	1	6	1	0.074242
GO:0016491:oxidoreductase activity	516	225	269	1	0.07391
GO:0004518:nuclease activity	8	3	5	1	0.06984
GO:0005801:cis-Golgi network	4	1	3	1	0.061769
GO:0000145:exocyst	4	0	4	1	0.058097
GO:0003924:GTPase activity	28	9	19	1	0.051305
GO:0004175:endopeptidase activity	7	0	7	1	0.046792
GO:0019773:proteasome core complex, alpha-subunit complex	7	0	7	1	0.046792
GO:0016810:hydrolase activity, acting on carbon-nitrogen (but not peptide) bonds	28	9	18	1	0.046678
GO:0006493:protein O-linked glycosylation	3	0	3	1	0.045986
GO:0006644:phospholipid metabolic process	2	0	2	1	0.040259
GO:0003755:peptidyl-prolyl cis-trans isomerase activity	9	3	6	1	0.040259
GO:0006040:amino sugar metabolic process	1	0	1	1	0.033805
GO:0009254:peptidoglycan turnover	1	0	1	1	0.033805
GO:0033180:proton-transporting V-type ATPase, V1 domain	2	0	2	1	0.033805
GO:0006888:ER to Golgi vesicle-mediated transport	8	3	5	1	0.031794
GO:0030261:chromosome condensation	1	0	1	1	0.031319
GO:0008762:UDP-N-acetylmuramate dehydrogenase activity	32	6	24	1	0.030675
GO:0004650:polygalacturonase activity	4	0	3	1	0.028271
GO:0005737:cytoplasm	63	22	38	1	0.026925
GO:0000413:protein peptidyl-prolyl isomerization	8	2	6	1	0.023513
GO:0030173:integral component of Golgi membrane	1	0	1	1	0.021427
GO:0006979:response to oxidative stress	10	4	6	1	0.016788
GO:0004135:amylo-alpha-1,6-glucosidase activity	1	0	1	1	0.01666
GO:0005980:glycogen catabolic process	1	0	1	1	0.01666
GO:0005694:chromosome	7	3	4	1	0.015677
GO:0005509:calcium ion binding	22	8	14	1	0.015509
GO:0006084:acetyl-CoA metabolic process	1	0	1	1	0.014673
GO:0030130:clathrin coat of trans-Golgi network vesicle	2	0	2	1	0.014673
GO:0030132:clathrin coat of coated pit	2	0	2	1	0.014673
GO:0006418:tRNA aminoacylation for protein translation	27	2	25	1	0.014673
GO:0048278:vesicle docking	2	0	2	1	0.012914
GO:0006890:retrograde vesicle-mediated transport, Golgi to ER	1	0	1	1	0.012618
GO:0004571:mannosyl-oligosaccharide 1,2-alpha-mannosidase activity	7	2	5	1	0.010231
GO:0004371:glycerone kinase activity	1	0	1	1	0.010131
GO:0006071:glycerol metabolic process	1	0	1	1	0.010131
GO:0030248:cellulose binding	8	2	6	1	0.0099052
GO:0008565:protein transporter activity	9	0	9	1	0.0097195
GO:0004573:mannosyl-oligosaccharide glucosidase activity	1	0	1	1	0.0089553
GO:0009311:oligosaccharide metabolic process	1	0	1	1	0.0089553
GO:0005319:lipid transporter activity	1	0	1	1	0.0085986
GO:0006869:lipid transport	1	0	1	1	0.0085986
GO:0030127:COPII vesicle coat	3	1	2	1	0.0075032
GO:0006891:intra-Golgi vesicle-mediated transport	3	0	3	1	0.0070181
GO:0004812:aminoacyl-tRNA ligase activity	29	2	27	1	0.0070049
GO:0046982:protein heterodimerization activity	20	8	12	1	0.0054806
GO:0031072:heat shock protein binding	3	1	2	1	0.0050501
GO:0004177:aminopeptidase activity	4	1	2	1	0.0050501
GO:0005773:vacuole	2	0	2	1	0.0046854
GO:0004298:threonine-type endopeptidase activity	11	0	11	1	0.0044243
GO:0005839:proteasome core complex	11	0	11	1	0.0044243
GO:0051603:proteolysis involved in cellular protein catabolic process	11	0	11	1	0.0044243
GO:0005576:extracellular region	10	2	8	1	0.0040192
GO:0005789:endoplasmic reticulum membrane	10	2	8	1	0.0038488
GO:0016021:integral component of membrane	567	245	313	1	0.0029038
GO:0016788:hydrolase activity, acting on ester bonds	22	8	14	1	0.0025547
GO:0005783:endoplasmic reticulum	7	0	6	1	0.0022867
GO:0016798:hydrolase activity, acting on glycosyl bonds	4	1	3	1	0.0022343
GO:0015031:protein transport	17	3	14	1	0.0016457
GO:0006887:exocytosis	4	0	4	1	0.001575
GO:0019028:viral capsid	2	0	2	1	0.0013372
GO:0003774:motor activity	5	0	5	1	0.0013372
GO:0016459:myosin complex	5	0	5	1	0.0013372
GO:0016255:attachment of GPI anchor to protein	2	0	2	1	0.0012059
GO:0042765:GPI-anchor transamidase complex	2	0	2	1	0.0012059
GO:0000272:polysaccharide catabolic process	5	0	5	1	0.0012059
GO:0015991:ATP hydrolysis coupled proton transport	12	1	10	1	0.0012059
GO:0006457:protein folding	24	7	17	1	0.0012059
GO:0005375:copper ion transmembrane transporter activity	3	1	2	1	0.0011762
GO:0035434:copper ion transmembrane transport	3	1	2	1	0.0011762
GO:0000298:endopolyphosphatase activity	1	0	1	1	0.00058612
GO:0006582:melanin metabolic process	1	0	1	1	0.00056356
GO:0030411:scytalone dehydratase activity	1	0	1	1	0.00056356
GO:0045122:aflatoxin biosynthetic process	1	0	1	1	0.0003965
GO:0008963:phospho-N-acetylmuramoyl-pentapeptide-transferase activity	1	0	1	1	0.00027808
GO:0003777:microtubule motor activity	13	1	12	1	0.00027808
GO:0007018:microtubule-based movement	13	1	12	1	0.00027808
GO:0005978:glycogen biosynthetic process	1	0	1	1	0.00024404
GO:0003824:catalytic activity	450	176	257	1	0.00024404
GO:0006260:DNA replication	26	3	22	1	0.00015349
GO:0018279:protein N-linked glycosylation via asparagine	1	0	1	1	0.00015157
GO:0016811:hydrolase activity, acting on carbon-nitrogen (but not peptide) bonds, in linear amides	17	6	11	1	6.826e-05
GO:0004576:oligosaccharyl transferase activity	1	0	1	1	5.4044e-05
GO:0051276:chromosome organization	4	0	4	1	2.805e-05
GO:0008250:oligosaccharyltransferase complex	2	0	2	1	2.1451e-05
GO:0003980:UDP-glucose:glycoprotein glucosyltransferase activity	1	0	1	1	1.6973e-05
GO:0030126:COPI vesicle coat	3	0	3	1	1.598e-05
GO:0000166:nucleotide binding	57	14	40	1	1.3139e-05
GO:0004602:glutathione peroxidase activity	1	0	1	1	1.0178e-05
GO:0016442:RISC complex	1	0	1	1	1.0178e-05
GO:0031047:gene silencing by RNA	1	0	1	1	1.0178e-05
GO:0004556:alpha-amylase activity	4	1	3	1	6.6131e-06
GO:0008017:microtubule binding	15	0	15	1	5.1009e-06
GO:0005515:protein binding	467	194	266	1	4.678e-06
GO:0006812:cation transport	17	8	9	1	3.6243e-06
GO:0005976:polysaccharide metabolic process	3	1	2	1	1.3702e-06
GO:0004139:deoxyribose-phosphate aldolase activity	1	0	1	1	4.3646e-07
GO:0009264:deoxyribonucleotide catabolic process	1	0	1	1	4.3646e-07
GO:0006486:protein glycosylation	9	1	8	1	4.3646e-07
GO:0016192:vesicle-mediated transport	34	10	24	1	4.1652e-07
GO:0004339:glucan 1,4-alpha-glucosidase activity	1	0	1	1	2.6423e-07
GO:0004733:pyridoxamine-phosphate oxidase activity	2	0	2	1	2.6207e-07
GO:0030117:membrane coat	10	0	10	1	1.9853e-07
GO:0005488:binding	113	38	73	1	3.6362e-09
GO:0022857:transmembrane transporter activity	96	34	62	1	1.3399e-09
GO:0005524:ATP binding	404	132	266	1	1.1935e-09
GO:0005199:structural constituent of cell wall	6	0	6	1	3.5264e-10
GO:0009277:fungal-type cell wall	6	0	6	1	3.5264e-10
GO:0008324:cation transmembrane transporter activity	9	4	5	1	3.5264e-10
GO:0005198:structural molecule activity	8	0	8	1	2.7157e-10
GO:0004553:hydrolase activity, hydrolyzing O-glycosyl compounds	89	24	63	1	1.7872e-11
GO:0004579:dolichyl-diphosphooligosaccharide-protein glycotransferase activity	3	0	3	1	2.9715e-13
GO:0006886:intracellular protein transport	42	10	32	1	2.9715e-13
GO:0005975:carbohydrate metabolic process	148	43	100	1	7.7597e-14
GO:0043169:cation binding	13	3	10	1	3.18e-15
GO:0030246:carbohydrate binding	18	1	17	1	6.9333e-17
GO:2001070:starch binding	3	0	3	1	4.0921e-23

## Sheet: P. decumbens (GO)
Name	Genes (total)	Genes (up)	Genes (down)	P adjusted (up)	P adjusted (down)
GO:0070290:N-acylphosphatidylethanolamine-specific phospholipase D activity	1	1	0	1.4106e-07	1
GO:0006725:cellular aromatic compound metabolic process	7	4	2	7.1877e-06	1
GO:0042254:ribosome biogenesis	10	8	0	1.0263e-05	1
GO:0004521:endoribonuclease activity	2	1	1	1.0263e-05	1
GO:0046857:oxidoreductase activity, acting on other nitrogenous compounds as donors, with NAD or NADP as acceptor	1	1	0	0.0024534	1
GO:0006364:rRNA processing	11	8	1	0.0030141	1
GO:0008198:ferrous iron binding	2	2	0	0.0030141	1
GO:0003899:DNA-directed 5'-3' RNA polymerase activity	23	17	4	0.0036474	1
GO:0016702:oxidoreductase activity, acting on single donors with incorporation of molecular oxygen, incorporation of two atoms of oxygen	5	2	2	0.0061678	1
GO:0032040:small-subunit processome	7	6	0	0.006251	1
GO:0005730:nucleolus	4	4	0	0.006251	1
GO:0042128:nitrate assimilation	2	2	0	0.0068436	1
GO:0004540:ribonuclease activity	5	3	2	0.014707	1
GO:0003735:structural constituent of ribosome	86	83	3	0.027859	1
GO:0005840:ribosome	84	80	4	0.038609	1
GO:0006412:translation	85	80	5	0.039833	1
GO:0016887:ATPase activity	38	23	15	0.039833	1
GO:0042626:ATPase activity, coupled to transmembrane movement of substances	25	14	11	0.0719	1
GO:0006260:DNA replication	31	23	6	0.074065	1
GO:0004470:malic enzyme activity	1	1	0	0.092067	1
GO:0004471:malate dehydrogenase (decarboxylating) (NAD+) activity	1	1	0	0.092067	1
GO:0006108:malate metabolic process	1	1	0	0.092067	1
GO:0003723:RNA binding	67	42	25	0.12295	1
GO:0006461:protein complex assembly	2	1	1	0.12353	1
GO:0005886:plasma membrane	1	1	0	0.12761	1
GO:0006744:ubiquinone biosynthetic process	3	1	0	0.12761	1
GO:0009712:catechol-containing compound metabolic process	4	1	2	0.12945	1
GO:0018576:catechol 1,2-dioxygenase activity	4	1	2	0.12945	1
GO:0042162:telomeric DNA binding	1	1	0	0.18669	1
GO:0043564:Ku70:Ku80 complex	1	1	0	0.18669	1
GO:0051726:regulation of cell cycle	2	2	0	0.18669	1
GO:0000154:rRNA modification	1	1	0	0.18884	1
GO:0000179:rRNA (adenine-N6,N6-)-dimethyltransferase activity	1	1	0	0.18884	1
GO:0008649:rRNA methyltransferase activity	1	1	0	0.18884	1
GO:0008168:methyltransferase activity	28	17	11	0.21479	1
GO:0008810:cellulase activity	2	2	0	0.21815	1
GO:0016857:racemase and epimerase activity, acting on carbohydrates and derivatives	2	2	0	0.27047	1
GO:0004452:isopentenyl-diphosphate delta-isomerase activity	1	1	0	0.37339	1
GO:0016818:hydrolase activity, acting on acid anhydrides, in phosphorus-containing anhydrides	8	6	2	0.40388	1
GO:0004181:metallocarboxypeptidase activity	2	1	1	0.4409	1
GO:0019299:rhamnose metabolic process	1	1	0	0.45443	1
GO:0004003:ATP-dependent DNA helicase activity	3	2	1	0.48057	1
GO:0008519:ammonium transmembrane transporter activity	3	3	0	0.48057	1
GO:0015696:ammonium transport	3	3	0	0.48057	1
GO:0003883:CTP synthase activity	2	2	0	0.48057	1
GO:0006221:pyrimidine nucleotide biosynthetic process	2	2	0	0.48057	1
GO:0004659:prenyltransferase activity	5	3	1	0.50213	1
GO:0042255:ribosome assembly	1	1	0	0.52643	1
GO:0008171:O-methyltransferase activity	5	3	2	0.53524	1
GO:0000272:polysaccharide catabolic process	3	2	1	0.57862	1
GO:0001522:pseudouridine synthesis	8	6	1	0.58382	1
GO:0006479:protein methylation	1	1	0	0.63338	1
GO:0030151:molybdenum ion binding	6	3	3	0.64431	1
GO:0006694:steroid biosynthetic process	4	2	2	0.70763	1
GO:0016743:carboxyl- or carbamoyltransferase activity	1	1	0	0.715	1
GO:0008199:ferric iron binding	7	3	3	0.715	1
GO:0030515:snoRNA binding	1	1	0	0.7566	1
GO:0001882:nucleoside binding	1	1	0	0.79118	1
GO:0006974:cellular response to DNA damage stimulus	1	1	0	0.79118	1
GO:0048478:replication fork protection	1	1	0	0.79118	1
GO:0000723:telomere maintenance	4	3	1	0.88209	1
GO:0006303:double-strand break repair via nonhomologous end joining	2	1	1	0.88209	1
GO:0008033:tRNA processing	12	7	4	0.93343	1
GO:0008173:RNA methyltransferase activity	1	1	0	0.9589	1
GO:0034227:tRNA thio-modification	2	1	0	0.9589	1
GO:0002098:tRNA wobble uridine modification	1	1	0	0.9589	1
GO:0000176:nuclear exosome (RNase complex)	1	1	0	0.997	0.99706
GO:0000155:phosphorelay sensor kinase activity	14	9	5	0.997	0.99706
GO:0009103:lipopolysaccharide biosynthetic process	2	1	0	0.997	0.99466
GO:0004620:phospholipase activity	2	1	1	0.997	0.99466
GO:0009395:phospholipid catabolic process	2	1	1	0.997	0.99466
GO:0016429:tRNA (adenine-N1-)-methyltransferase activity	1	1	0	0.997	0.99466
GO:0030488:tRNA methylation	1	1	0	0.997	0.99466
GO:0031515:tRNA (m1A) methyltransferase complex	1	1	0	0.997	0.99466
GO:0004749:ribose phosphate diphosphokinase activity	3	3	0	0.997	0.99466
GO:0045735:nutrient reservoir activity	3	2	1	1	0.99045
GO:0003676:nucleic acid binding	172	90	80	1	0.99004
GO:0032786:positive regulation of DNA-templated transcription, elongation	1	1	0	1	0.98957
GO:0031418:L-ascorbic acid binding	1	1	0	1	0.98887
GO:0004807:triose-phosphate isomerase activity	1	1	0	1	0.98569
GO:0016773:phosphotransferase activity, alcohol group as acceptor	17	10	6	1	0.98368
GO:0000156:phosphorelay response regulator activity	1	1	0	1	0.98368
GO:0004609:phosphatidylserine decarboxylase activity	3	2	1	1	0.98285
GO:0010333:terpene synthase activity	1	1	0	1	0.98285
GO:0006334:nucleosome assembly	3	2	1	1	0.97938
GO:0009116:nucleoside metabolic process	9	6	3	1	0.97908
GO:0006909:phagocytosis	1	1	0	1	0.97788
GO:0046873:metal ion transmembrane transporter activity	14	10	4	1	0.9778
GO:0000160:phosphorelay signal transduction system	20	13	7	1	0.9778
GO:0003777:microtubule motor activity	10	4	6	1	0.97522
GO:0007018:microtubule-based movement	10	4	6	1	0.97522
GO:0005622:intracellular	102	74	27	1	0.97284
GO:0008017:microtubule binding	13	6	7	1	0.97284
GO:0004371:glycerone kinase activity	1	1	0	1	0.97284
GO:0006071:glycerol metabolic process	1	1	0	1	0.97284
GO:0030915:Smc5-Smc6 complex	1	1	0	1	0.97284
GO:0004750:ribulose-phosphate 3-epimerase activity	1	1	0	1	0.97278
GO:0051536:iron-sulfur cluster binding	16	8	8	1	0.9718
GO:0003887:DNA-directed DNA polymerase activity	11	6	4	1	0.9718
GO:0009055:electron carrier activity	14	7	7	1	0.9718
GO:0030688:preribosome, small subunit precursor	1	1	0	1	0.9718
GO:0005215:transporter activity	15	10	5	1	0.97169
GO:0004813:alanine-tRNA ligase activity	2	1	1	1	0.97169
GO:0006419:alanyl-tRNA aminoacylation	2	1	1	1	0.97169
GO:0046558:arabinan endo-1,5-alpha-L-arabinosidase activity	3	2	1	1	0.97169
GO:0019843:rRNA binding	3	2	1	1	0.97113
GO:0005852:eukaryotic translation initiation factor 3 complex	6	5	1	1	0.96757
GO:0016973:poly(A)+ mRNA export from nucleus	1	1	0	1	0.96757
GO:0000439:core TFIIH complex	3	1	1	1	0.967
GO:0004571:mannosyl-oligosaccharide 1,2-alpha-mannosidase activity	5	4	1	1	0.96221
GO:0042393:histone binding	2	1	1	1	0.95955
GO:0006396:RNA processing	17	9	8	1	0.95944
GO:0042555:MCM complex	1	1	0	1	0.95662
GO:0036361:racemase activity, acting on amino acids and derivatives	1	1	0	1	0.93937
GO:0043565:sequence-specific DNA binding	31	21	10	1	0.93872
GO:0003746:translation elongation factor activity	3	3	0	1	0.93872
GO:0017183:peptidyl-diphthamide biosynthetic process from peptidyl-histidine	2	2	0	1	0.93828
GO:0006855:drug transmembrane transport	2	1	1	1	0.93828
GO:0015238:drug transmembrane transporter activity	2	1	1	1	0.93828
GO:0015297:antiporter activity	2	1	1	1	0.93828
GO:0008318:protein prenyltransferase activity	2	2	0	1	0.93828
GO:0018342:protein prenylation	2	2	0	1	0.93828
GO:0000213:tRNA-intron endonuclease activity	2	1	0	1	0.93828
GO:0000214:tRNA-intron endonuclease complex	1	1	0	1	0.93828
GO:0033961:cis-stilbene-oxide hydrolase activity	3	1	2	1	0.93828
GO:0016876:ligase activity, forming aminoacyl-tRNA and related compounds	5	2	3	1	0.93828
GO:0000079:regulation of cyclin-dependent protein serine/threonine kinase activity	7	3	4	1	0.93828
GO:0003922:GMP synthase (glutamine-hydrolyzing) activity	1	1	0	1	0.93828
GO:0006177:GMP biosynthetic process	1	1	0	1	0.93828
GO:0006414:translational elongation	5	5	0	1	0.93828
GO:0008654:phospholipid biosynthetic process	9	5	4	1	0.93828
GO:0000049:tRNA binding	5	2	3	1	0.93828
GO:0016274:protein-arginine N-methyltransferase activity	1	1	0	1	0.93828
GO:0006333:chromatin assembly or disassembly	1	1	0	1	0.93828
GO:0006406:mRNA export from nucleus	1	1	0	1	0.93828
GO:0006611:protein export from nucleus	1	1	0	1	0.93828
GO:0006998:nuclear envelope organization	1	1	0	1	0.93828
GO:0031965:nuclear membrane	1	1	0	1	0.93828
GO:0004799:thymidylate synthase activity	1	1	0	1	0.93828
GO:0006231:dTMP biosynthetic process	1	1	0	1	0.93828
GO:0001735:prenylcysteine oxidase activity	1	1	0	1	0.93828
GO:0016670:oxidoreductase activity, acting on a sulfur group of donors, oxygen as acceptor	1	1	0	1	0.93828
GO:0030328:prenylcysteine catabolic process	1	1	0	1	0.93828
GO:0000178:exosome (RNase complex)	1	1	0	1	0.93767
GO:0019538:protein metabolic process	1	1	0	1	0.93767
GO:0016817:hydrolase activity, acting on acid anhydrides	6	3	3	1	0.93501
GO:0004357:glutamate-cysteine ligase activity	1	1	0	1	0.93501
GO:0030001:metal ion transport	18	11	7	1	0.93413
GO:0030983:mismatched DNA binding	7	6	1	1	0.93413
GO:0008289:lipid binding	2	2	0	1	0.93413
GO:0016846:carbon-sulfur lyase activity	7	4	2	1	0.93389
GO:0033897:ribonuclease T2 activity	2	1	1	1	0.93389
GO:0003993:acid phosphatase activity	10	5	5	1	0.93382
GO:0003747:translation release factor activity	3	2	1	1	0.93382
GO:0006415:translational termination	3	2	1	1	0.93382
GO:0003678:DNA helicase activity	4	3	1	1	0.93155
GO:0003684:damaged DNA binding	10	7	3	1	0.93155
GO:0042132:fructose 1,6-bisphosphate 1-phosphatase activity	1	1	0	1	0.93155
GO:0010309:acireductone dioxygenase [iron(II)-requiring] activity	1	1	0	1	0.93155
GO:0008138:protein tyrosine/serine/threonine phosphatase activity	6	5	1	1	0.92854
GO:0006075:(1->3)-beta-D-glucan biosynthetic process	1	1	0	1	0.92854
GO:0004518:nuclease activity	6	4	2	1	0.92468
GO:0043039:tRNA aminoacylation	7	2	5	1	0.92391
GO:0006298:mismatch repair	8	6	2	1	0.92238
GO:0006482:protein demethylation	1	1	0	1	0.92238
GO:0052689:carboxylic ester hydrolase activity	1	1	0	1	0.92238
GO:0004499:N,N-dimethylaniline monooxygenase activity	6	3	3	1	0.92203
GO:0050660:flavin adenine dinucleotide binding	66	28	36	1	0.92031
GO:0003906:DNA-(apurinic or apyrimidinic site) lyase activity	1	1	0	1	0.92016
GO:0016799:hydrolase activity, hydrolyzing N-glycosyl compounds	1	1	0	1	0.92016
GO:0008410:CoA-transferase activity	2	2	0	1	0.91337
GO:0046952:ketone body catabolic process	2	2	0	1	0.91337
GO:0016780:phosphotransferase activity, for other substituted phosphate groups	5	3	2	1	0.91337
GO:0004748:ribonucleoside-diphosphate reductase activity, thioredoxin disulfide as acceptor	1	1	0	1	0.91337
GO:0006672:ceramide metabolic process	1	1	0	1	0.91327
GO:0004851:uroporphyrin-III C-methyltransferase activity	1	1	0	1	0.90804
GO:0031105:septin complex	3	3	0	1	0.90508
GO:0006750:glutathione biosynthetic process	3	2	1	1	0.90348
GO:0004637:phosphoribosylamine-glycine ligase activity	1	1	0	1	0.90348
GO:0009113:purine nucleobase biosynthetic process	1	1	0	1	0.90348
GO:0006275:regulation of DNA replication	1	1	0	1	0.90348
GO:0017022:myosin binding	1	1	0	1	0.90348
GO:0008236:serine-type peptidase activity	11	5	6	1	0.90109
GO:0004045:aminoacyl-tRNA hydrolase activity	1	1	0	1	0.8971
GO:0004402:histone acetyltransferase activity	1	1	0	1	0.8971
GO:0006348:chromatin silencing at telomere	1	1	0	1	0.8971
GO:0004506:squalene monooxygenase activity	1	1	0	1	0.89652
GO:0008080:N-acetyltransferase activity	30	17	13	1	0.89548
GO:0009451:RNA modification	5	4	1	1	0.89548
GO:0009982:pseudouridine synthase activity	5	4	1	1	0.89548
GO:0016740:transferase activity	6	4	1	1	0.89548
GO:0006397:mRNA processing	8	6	2	1	0.87571
GO:0016597:amino acid binding	4	2	2	1	0.87571
GO:0015934:large ribosomal subunit	2	2	0	1	0.87385
GO:0003774:motor activity	4	3	1	1	0.87054
GO:0016459:myosin complex	4	3	1	1	0.87054
GO:0016311:dephosphorylation	1	1	0	1	0.87054
GO:0019354:siroheme biosynthetic process	2	2	0	1	0.87054
GO:0043115:precorrin-2 dehydrogenase activity	2	2	0	1	0.87054
GO:0016787:hydrolase activity	83	37	45	1	0.86979
GO:0007067:mitotic nuclear division	6	2	4	1	0.8693
GO:0000775:chromosome, centromeric region	4	2	2	1	0.8693
GO:0004152:dihydroorotate dehydrogenase activity	1	1	0	1	0.86887
GO:0006222:UMP biosynthetic process	1	1	0	1	0.86887
GO:0004424:imidazoleglycerol-phosphate dehydratase activity	1	1	0	1	0.86887
GO:0006289:nucleotide-excision repair	10	6	3	1	0.86887
GO:0004843:thiol-dependent ubiquitin-specific protease activity	2	1	1	1	0.86887
GO:0019901:protein kinase binding	8	3	5	1	0.86887
GO:0006270:DNA replication initiation	2	1	1	1	0.86887
GO:0009584:detection of visible light	2	1	1	1	0.86862
GO:0018298:protein-chromophore linkage	2	1	1	1	0.86862
GO:0005664:nuclear origin of replication recognition complex	2	2	0	1	0.86805
GO:0046677:response to antibiotic	1	1	0	1	0.86756
GO:0008536:Ran GTPase binding	5	2	3	1	0.86737
GO:0004809:tRNA (guanine-N2-)-methyltransferase activity	1	1	0	1	0.86737
GO:0005763:mitochondrial small ribosomal subunit	1	1	0	1	0.86737
GO:0005853:eukaryotic translation elongation factor 1 complex	1	1	0	1	0.86737
GO:0019239:deaminase activity	3	1	2	1	0.86703
GO:0004604:phosphoadenylyl-sulfate reductase (thioredoxin) activity	1	1	0	1	0.86703
GO:0019379:sulfate assimilation, phosphoadenylyl sulfate reduction by phosphoadenylyl-sulfate reductase (thioredoxin)	1	1	0	1	0.86703
GO:0006284:base-excision repair	3	2	1	1	0.8669
GO:0006066:alcohol metabolic process	17	6	10	1	0.85289
GO:0008812:choline dehydrogenase activity	17	6	10	1	0.85289
GO:0006452:translational frameshifting	1	1	0	1	0.85289
GO:0045901:positive regulation of translational elongation	1	1	0	1	0.85289
GO:0045905:positive regulation of translational termination	1	1	0	1	0.85289
GO:0008612:peptidyl-lysine modification to peptidyl-hypusine	1	1	0	1	0.85289
GO:0016573:histone acetylation	2	1	1	1	0.85289
GO:0015074:DNA integration	4	2	2	1	0.85289
GO:0051205:protein insertion into membrane	2	2	0	1	0.85074
GO:0005666:DNA-directed RNA polymerase III complex	1	1	0	1	0.85074
GO:0006383:transcription from RNA polymerase III promoter	1	1	0	1	0.85074
GO:0031369:translation initiation factor binding	1	1	0	1	0.85074
GO:0004413:homoserine kinase activity	1	1	0	1	0.85074
GO:0006566:threonine metabolic process	1	1	0	1	0.85074
GO:0050661:NADP binding	17	7	9	1	0.84838
GO:0004611:phosphoenolpyruvate carboxykinase activity	1	1	0	1	0.83354
GO:0017076:purine nucleotide binding	1	1	0	1	0.83354
GO:0004612:phosphoenolpyruvate carboxykinase (ATP) activity	1	1	0	1	0.83354
GO:0004871:signal transducer activity	23	13	10	1	0.83287
GO:0004164:diphthine synthase activity	1	1	0	1	0.82973
GO:0004106:chorismate mutase activity	1	1	0	1	0.82973
GO:0046417:chorismate metabolic process	2	1	0	1	0.82973
GO:0006302:double-strand break repair	1	1	0	1	0.828
GO:0051920:peroxiredoxin activity	5	1	4	1	0.828
GO:0006400:tRNA modification	2	1	1	1	0.828
GO:0008479:queuine tRNA-ribosyltransferase activity	2	1	1	1	0.828
GO:0008616:queuosine biosynthetic process	2	1	1	1	0.828
GO:0004788:thiamine diphosphokinase activity	1	1	0	1	0.828
GO:0009229:thiamine diphosphate biosynthetic process	1	1	0	1	0.828
GO:0030975:thiamine binding	1	1	0	1	0.828
GO:0016717:oxidoreductase activity, acting on paired donors, with oxidation of a pair of donors resulting in the reduction of molecular oxygen to two molecules of water	2	1	1	1	0.828
GO:0004668:protein-arginine deiminase activity	2	2	0	1	0.828
GO:0009446:putrescine biosynthetic process	2	2	0	1	0.828
GO:0008113:peptide-methionine (S)-S-oxide reductase activity	1	1	0	1	0.828
GO:0000444:MIS12/MIND type complex	1	1	0	1	0.828
GO:0051301:cell division	1	1	0	1	0.828
GO:0016052:carbohydrate catabolic process	4	3	1	1	0.82695
GO:0005742:mitochondrial outer membrane translocase complex	1	1	0	1	0.82672
GO:0004674:protein serine/threonine kinase activity	11	5	6	1	0.82531
GO:0008508:bile acid:sodium symporter activity	1	1	0	1	0.82326
GO:0015103:inorganic anion transmembrane transporter activity	1	1	0	1	0.82326
GO:0003896:DNA primase activity	2	1	1	1	0.82326
GO:0006269:DNA replication, synthesis of RNA primer	2	1	1	1	0.82326
GO:0006281:DNA repair	26	13	13	1	0.82326
GO:0000228:nuclear chromosome	4	4	0	1	0.82326
GO:0043140:ATP-dependent 3'-5' DNA helicase activity	1	1	0	1	0.82326
GO:0006471:protein ADP-ribosylation	1	1	0	1	0.82326
GO:0070461:SAGA-type complex	1	1	0	1	0.82326
GO:0008898:S-adenosylmethionine-homocysteine S-methyltransferase activity	1	1	0	1	0.82326
GO:0004386:helicase activity	11	5	6	1	0.82208
GO:0005525:GTP binding	77	38	38	1	0.82208
GO:0008496:mannan endo-1,6-alpha-mannosidase activity	3	2	1	1	0.82208
GO:0006810:transport	76	37	39	1	0.82196
GO:0008750:NAD(P)+ transhydrogenase (AB-specific) activity	1	1	0	1	0.82196
GO:0015105:arsenite transmembrane transporter activity	1	1	0	1	0.82196
GO:0015700:arsenite transport	1	1	0	1	0.82196
GO:0004665:prephenate dehydrogenase (NADP+) activity	1	1	0	1	0.82196
GO:0006571:tyrosine biosynthetic process	1	1	0	1	0.82196
GO:0008977:prephenate dehydrogenase (NAD+) activity	1	1	0	1	0.82196
GO:0003916:DNA topoisomerase activity	1	1	0	1	0.82196
GO:0005634:nucleus	261	115	144	1	0.82143
GO:0004592:pantoate-beta-alanine ligase activity	1	1	0	1	0.81988
GO:0005849:mRNA cleavage factor complex	1	1	0	1	0.81715
GO:0006378:mRNA polyadenylation	1	1	0	1	0.81715
GO:0005665:DNA-directed RNA polymerase II, core complex	2	1	1	1	0.81656
GO:0004651:polynucleotide 5'-phosphatase activity	1	1	0	1	0.81656
GO:0007049:cell cycle	9	5	4	1	0.81559
GO:0009165:nucleotide biosynthetic process	4	3	1	1	0.81427
GO:0008534:oxidized purine nucleobase lesion DNA N-glycosylase activity	1	1	0	1	0.81427
GO:0016765:transferase activity, transferring alkyl or aryl (other than methyl) groups	2	1	1	1	0.81427
GO:0006450:regulation of translational fidelity	1	1	0	1	0.81427
GO:0009405:pathogenesis	1	1	0	1	0.81427
GO:0000290:deadenylation-dependent decapping of nuclear-transcribed mRNA	1	1	0	1	0.81427
GO:0005643:nuclear pore	6	4	2	1	0.81325
GO:0004037:allantoicase activity	1	1	0	1	0.81325
GO:0004197:cysteine-type endopeptidase activity	2	1	1	1	0.81325
GO:0043022:ribosome binding	2	1	1	1	0.81249
GO:0004363:glutathione synthase activity	2	1	1	1	0.81096
GO:0043189:H4/H2A histone acetyltransferase complex	1	1	0	1	0.81096
GO:0043169:cation binding	9	5	4	1	0.80905
GO:0004476:mannose-6-phosphate isomerase activity	2	1	1	1	0.80905
GO:0009298:GDP-mannose biosynthetic process	2	1	1	1	0.80905
GO:0072686:mitotic spindle	6	3	3	1	0.80905
GO:0006164:purine nucleotide biosynthetic process	4	2	2	1	0.80905
GO:0004664:prephenate dehydratase activity	1	1	0	1	0.80905
GO:0009094:L-phenylalanine biosynthetic process	1	1	0	1	0.80905
GO:0004420:hydroxymethylglutaryl-CoA reductase (NADPH) activity	1	1	0	1	0.80905
GO:0015936:coenzyme A metabolic process	1	1	0	1	0.80905
GO:0016591:DNA-directed RNA polymerase II, holoenzyme	1	1	0	1	0.80905
GO:0004721:phosphoprotein phosphatase activity	1	1	0	1	0.8067
GO:0018024:histone-lysine N-methyltransferase activity	3	2	1	1	0.80659
GO:0034968:histone lysine methylation	3	2	1	1	0.80659
GO:0032784:regulation of DNA-templated transcription, elongation	3	2	1	1	0.80237
GO:0007059:chromosome segregation	2	1	1	1	0.80237
GO:0016638:oxidoreductase activity, acting on the CH-NH2 group of donors	2	2	0	1	0.80237
GO:0009411:response to UV	1	1	0	1	0.7997
GO:0003935:GTP cyclohydrolase II activity	3	1	2	1	0.798
GO:0019722:calcium-mediated signaling	1	1	0	1	0.798
GO:0002161:aminoacyl-tRNA editing activity	5	2	3	1	0.79739
GO:0004096:catalase activity	6	2	4	1	0.79654
GO:0046982:protein heterodimerization activity	19	8	11	1	0.79654
GO:0005740:mitochondrial envelope	2	1	1	1	0.79654
GO:0004550:nucleoside diphosphate kinase activity	1	1	0	1	0.79654
GO:0006165:nucleoside diphosphate phosphorylation	1	1	0	1	0.79654
GO:0006183:GTP biosynthetic process	1	1	0	1	0.79654
GO:0006228:UTP biosynthetic process	1	1	0	1	0.79654
GO:0006241:CTP biosynthetic process	1	1	0	1	0.79654
GO:0009231:riboflavin biosynthetic process	5	2	3	1	0.79654
GO:0003885:D-arabinono-1,4-lactone oxidase activity	1	1	0	1	0.79654
GO:0004482:mRNA (guanine-N7-)-methyltransferase activity	1	1	0	1	0.79654
GO:0031072:heat shock protein binding	3	1	2	1	0.79654
GO:0006891:intra-Golgi vesicle-mediated transport	3	1	2	1	0.79654
GO:0048188:Set1C/COMPASS complex	1	1	0	1	0.79654
GO:0005759:mitochondrial matrix	1	1	0	1	0.79654
GO:0003689:DNA clamp loader activity	1	1	0	1	0.79654
GO:0005663:DNA replication factor C complex	1	1	0	1	0.79654
GO:0016832:aldehyde-lyase activity	2	1	1	1	0.79654
GO:0015450:P-P-bond-hydrolysis-driven protein transmembrane transporter activity	1	1	0	1	0.79654
GO:0051258:protein polymerization	4	3	1	1	0.79654
GO:0006352:DNA-templated transcription, initiation	7	3	4	1	0.79654
GO:0000015:phosphopyruvate hydratase complex	1	1	0	1	0.79654
GO:0004634:phosphopyruvate hydratase activity	1	1	0	1	0.79654
GO:0017150:tRNA dihydrouridine synthase activity	3	1	2	1	0.79654
GO:0003697:single-stranded DNA binding	1	1	0	1	0.79654
GO:0006084:acetyl-CoA metabolic process	1	1	0	1	0.79654
GO:0006633:fatty acid biosynthetic process	12	6	5	1	0.79654
GO:0006626:protein targeting to mitochondrion	1	1	0	1	0.79654
GO:0016888:endodeoxyribonuclease activity, producing 5'-phosphomonoesters	2	1	1	1	0.79654
GO:0005856:cytoskeleton	5	1	4	1	0.79654
GO:0005351:sugar:proton symporter activity	1	1	0	1	0.79654
GO:0008643:carbohydrate transport	1	1	0	1	0.79654
GO:0004556:alpha-amylase activity	1	1	0	1	0.79654
GO:0004781:sulfate adenylyltransferase (ATP) activity	1	1	0	1	0.79654
GO:0006338:chromatin remodeling	3	3	0	1	0.79654
GO:0006265:DNA topological change	3	2	1	1	0.79654
GO:0004563:beta-N-acetylhexosaminidase activity	1	1	0	1	0.79654
GO:0004014:adenosylmethionine decarboxylase activity	1	1	0	1	0.79654
GO:0006597:spermine biosynthetic process	1	1	0	1	0.79654
GO:0008295:spermidine biosynthetic process	1	1	0	1	0.79654
GO:0006783:heme biosynthetic process	1	1	0	1	0.79654
GO:0008495:protoheme IX farnesyltransferase activity	1	1	0	1	0.79654
GO:0031966:mitochondrial membrane	1	1	0	1	0.79654
GO:0048278:vesicle docking	1	1	0	1	0.79654
GO:0004555:alpha,alpha-trehalase activity	1	1	0	1	0.79654
GO:0005993:trehalose catabolic process	1	1	0	1	0.79654
GO:0005991:trehalose metabolic process	1	1	0	1	0.79654
GO:0005834:heterotrimeric G-protein complex	1	1	0	1	0.79654
GO:0051090:regulation of sequence-specific DNA binding transcription factor activity	1	1	0	1	0.79654
GO:0003950:NAD+ ADP-ribosyltransferase activity	2	1	1	1	0.79654
GO:0004724:magnesium-dependent protein serine/threonine phosphatase activity	1	1	0	1	0.79654
GO:0000275:mitochondrial proton-transporting ATP synthase complex, catalytic core F(1)	1	1	0	1	0.79654
GO:0031491:nucleosome binding	1	1	0	1	0.79654
GO:0043044:ATP-dependent chromatin remodeling	1	1	0	1	0.79654
GO:0051015:actin filament binding	1	1	0	1	0.79654
GO:0008380:RNA splicing	1	1	0	1	0.79654
GO:0004347:glucose-6-phosphate isomerase activity	1	1	0	1	0.79654
GO:0008652:cellular amino acid biosynthetic process	2	1	1	1	0.79654
GO:0004349:glutamate 5-kinase activity	1	1	0	1	0.79654
GO:0007094:mitotic spindle assembly checkpoint	1	1	0	1	0.79654
GO:0003937:IMP cyclohydrolase activity	1	1	0	1	0.79654
GO:0004643:phosphoribosylaminoimidazolecarboxamide formyltransferase activity	1	1	0	1	0.79654
GO:0003677:DNA binding	254	113	138	1	0.79551
GO:0005506:iron ion binding	87	35	48	1	0.79551
GO:0008762:UDP-N-acetylmuramate dehydrogenase activity	15	8	7	1	0.79551
GO:0008081:phosphoric diester hydrolase activity	11	5	6	1	0.79551
GO:0004930:G-protein coupled receptor activity	1	1	0	1	0.79551
GO:0004100:chitin synthase activity	5	2	3	1	0.79551
GO:0006031:chitin biosynthetic process	5	2	3	1	0.79551
GO:0006605:protein targeting	2	1	1	1	0.79551
GO:0004828:serine-tRNA ligase activity	2	1	1	1	0.79551
GO:0006434:seryl-tRNA aminoacylation	2	1	1	1	0.79551
GO:0006470:protein dephosphorylation	8	5	3	1	0.79551
GO:0045261:proton-transporting ATP synthase complex, catalytic core F(1)	1	1	0	1	0.79551
GO:0016841:ammonia-lyase activity	2	1	0	1	0.79551
GO:0006879:cellular iron ion homeostasis	1	1	0	1	0.79551
GO:0004057:arginyltransferase activity	1	1	0	1	0.79551
GO:0016598:protein arginylation	1	1	0	1	0.79551
GO:0008108:UDP-glucose:hexose-1-phosphate uridylyltransferase activity	1	1	0	1	0.79551
GO:0000808:origin recognition complex	2	1	1	1	0.79551
GO:0005750:mitochondrial respiratory chain complex III	1	1	0	1	0.79551
GO:0006122:mitochondrial electron transport, ubiquinol to cytochrome c	1	1	0	1	0.79551
GO:0005758:mitochondrial intermembrane space	1	1	0	1	0.79551
GO:0016531:copper chaperone activity	1	1	0	1	0.79551
GO:0004631:phosphomevalonate kinase activity	1	1	0	1	0.79551
GO:0006695:cholesterol biosynthetic process	1	1	0	1	0.79551
GO:0006040:amino sugar metabolic process	3	2	1	1	0.79551
GO:0009254:peptidoglycan turnover	3	2	1	1	0.79551
GO:0004107:chorismate synthase activity	1	1	0	1	0.79551
GO:0043547:positive regulation of GTPase activity	1	1	0	1	0.79551
GO:0019310:inositol catabolic process	1	1	0	1	0.79551
GO:0050113:inositol oxygenase activity	1	1	0	1	0.79551
GO:0006388:tRNA splicing, via endonucleolytic cleavage and ligation	4	1	2	1	0.79513
GO:0004318:enoyl-[acyl-carrier-protein] reductase (NADH) activity	1	0	1	1	0.79513
GO:0046294:formaldehyde catabolic process	1	0	1	1	0.79513
GO:0051907:S-(hydroxymethyl)glutathione synthase activity	1	0	1	1	0.79513
GO:0004013:adenosylhomocysteinase activity	1	0	1	1	0.79513
GO:0006730:one-carbon metabolic process	1	0	1	1	0.79513
GO:0000445:THO complex part of transcription export complex	1	0	1	1	0.79513
GO:0003725:double-stranded RNA binding	1	0	1	1	0.79513
GO:0004814:arginine-tRNA ligase activity	1	0	1	1	0.79513
GO:0006420:arginyl-tRNA aminoacylation	1	0	1	1	0.79513
GO:0031011:Ino80 complex	1	0	1	1	0.79513
GO:0006784:heme a biosynthetic process	1	0	1	1	0.79513
GO:0016639:oxidoreductase activity, acting on the CH-NH2 group of donors, NAD or NADP as acceptor	1	0	1	1	0.79513
GO:0004421:hydroxymethylglutaryl-CoA synthase activity	1	0	1	1	0.79513
GO:0016987:sigma factor activity	1	0	1	1	0.79513
GO:0006537:glutamate biosynthetic process	1	1	0	1	0.79513
GO:0016040:glutamate synthase (NADH) activity	1	1	0	1	0.79513
GO:0045181:glutamate synthase activity, NAD(P)H as acceptor	1	1	0	1	0.79513
GO:0015930:glutamate synthase activity	1	1	0	1	0.79513
GO:0008897:holo-[acyl-carrier-protein] synthase activity	2	0	2	1	0.79508
GO:0009059:macromolecule biosynthetic process	2	0	2	1	0.79508
GO:0001510:RNA methylation	2	0	2	1	0.79508
GO:0042597:periplasmic space	1	0	1	1	0.79508
GO:0005524:ATP binding	371	169	197	1	0.78806
GO:0000172:ribonuclease MRP complex	1	0	1	1	0.78806
GO:0005655:nucleolar ribonuclease P complex	1	0	1	1	0.78806
GO:0006379:mRNA cleavage	1	0	1	1	0.78806
GO:0030677:ribonuclease P complex	1	0	1	1	0.78806
GO:0004650:polygalacturonase activity	2	1	1	1	0.78806
GO:0042546:cell wall biogenesis	2	1	1	1	0.78806
GO:0005741:mitochondrial outer membrane	5	3	1	1	0.78806
GO:0004065:arylsulfatase activity	2	0	2	1	0.78806
GO:0018958:phenol-containing compound metabolic process	2	0	2	1	0.78806
GO:0071816:tail-anchored membrane protein insertion into ER membrane	1	0	1	1	0.78806
GO:0008121:ubiquinol-cytochrome-c reductase activity	2	1	1	1	0.78806
GO:0000784:nuclear chromosome, telomeric region	2	1	1	1	0.78806
GO:0003918:DNA topoisomerase type II (ATP-hydrolyzing) activity	2	1	1	1	0.78806
GO:0003968:RNA-directed 5'-3' RNA polymerase activity	1	0	1	1	0.78806
GO:0004527:exonuclease activity	3	2	1	1	0.78753
GO:0071555:cell wall organization	2	1	1	1	0.78753
GO:0016708:oxidoreductase activity, acting on paired donors, with incorporation or reduction of molecular oxygen, NAD(P)H as one donor, and incorporation of two atoms of oxygen into one donor	4	2	2	1	0.78753
GO:0019439:aromatic compound catabolic process	4	2	2	1	0.78753
GO:0015099:nickel cation transmembrane transporter activity	1	0	1	1	0.78753
GO:0035444:nickel cation transmembrane transport	1	0	1	1	0.78753
GO:0004000:adenosine deaminase activity	1	0	1	1	0.78753
GO:0004671:protein C-terminal S-isoprenylcysteine carboxyl O-methyltransferase activity	1	0	1	1	0.78753
GO:0006481:C-terminal protein methylation	1	0	1	1	0.78753
GO:0016491:oxidoreductase activity	328	129	191	1	0.78521
GO:0048280:vesicle fusion with Golgi apparatus	1	0	1	1	0.78521
GO:0016020:membrane	192	94	95	1	0.78521
GO:0006351:transcription, DNA-templated	127	54	70	1	0.78521
GO:0016772:transferase activity, transferring phosphorus-containing groups	177	74	98	1	0.78521
GO:0016614:oxidoreductase activity, acting on CH-OH group of donors	38	15	22	1	0.78521
GO:0003700:transcription factor activity, sequence-specific DNA binding	38	19	19	1	0.78521
GO:0004427:inorganic diphosphatase activity	2	0	1	1	0.78521
GO:0006796:phosphate-containing compound metabolic process	2	0	1	1	0.78521
GO:0004190:aspartic-type endopeptidase activity	9	3	6	1	0.78521
GO:0005618:cell wall	3	1	2	1	0.78521
GO:0016811:hydrolase activity, acting on carbon-nitrogen (but not peptide) bonds, in linear amides	10	6	4	1	0.78521
GO:0043531:ADP binding	2	1	1	1	0.78521
GO:0004489:methylenetetrahydrofolate reductase (NAD(P)H) activity	2	0	2	1	0.78521
GO:0006555:methionine metabolic process	2	0	2	1	0.78521
GO:0006506:GPI anchor biosynthetic process	6	3	3	1	0.78521
GO:0017048:Rho GTPase binding	1	0	1	1	0.78521
GO:0008757:S-adenosylmethionine-dependent methyltransferase activity	1	0	1	1	0.78521
GO:0009086:methionine biosynthetic process	7	3	4	1	0.78521
GO:0004826:phenylalanine-tRNA ligase activity	2	0	2	1	0.78521
GO:0006432:phenylalanyl-tRNA aminoacylation	2	0	2	1	0.78521
GO:0000390:spliceosomal complex disassembly	1	0	1	1	0.78521
GO:0071008:U2-type post-mRNA release spliceosomal complex	1	0	1	1	0.78521
GO:0016272:prefoldin complex	5	3	2	1	0.78521
GO:0030472:mitotic spindle organization in nucleus	1	0	1	1	0.78521
GO:0004345:glucose-6-phosphate dehydrogenase activity	1	0	1	1	0.78521
GO:0006006:glucose metabolic process	1	0	1	1	0.78521
GO:0030833:regulation of actin filament polymerization	3	0	3	1	0.78521
GO:0000045:autophagosome assembly	1	0	1	1	0.78521
GO:0033557:Slx1-Slx4 complex	1	0	1	1	0.78521
GO:0008608:attachment of spindle microtubules to kinetochore	5	4	1	1	0.78521
GO:0000184:nuclear-transcribed mRNA catabolic process, nonsense-mediated decay	1	0	1	1	0.78521
GO:0004827:proline-tRNA ligase activity	1	0	1	1	0.78521
GO:0006433:prolyl-tRNA aminoacylation	1	0	1	1	0.78521
GO:0035299:inositol pentakisphosphate 2-kinase activity	1	0	1	1	0.78521
GO:0004339:glucan 1,4-alpha-glucosidase activity	1	0	1	1	0.78521
GO:2001070:starch binding	1	0	1	1	0.78521
GO:0005976:polysaccharide metabolic process	1	0	1	1	0.78521
GO:0000159:protein phosphatase type 2A complex	2	0	2	1	0.78521
GO:0046168:glycerol-3-phosphate catabolic process	1	0	1	1	0.78521
GO:0004560:alpha-L-fucosidase activity	1	0	1	1	0.78521
GO:0000774:adenyl-nucleotide exchange factor activity	1	0	1	1	0.78521
GO:0051087:chaperone binding	1	0	1	1	0.78521
GO:0008474:palmitoyl-(protein) hydrolase activity	1	0	1	1	0.78521
GO:0030071:regulation of mitotic metaphase/anaphase transition	3	0	3	1	0.78521
GO:0004488:methylenetetrahydrofolate dehydrogenase (NADP+) activity	2	1	1	1	0.78521
GO:0017089:glycolipid transporter activity	1	0	1	1	0.78521
GO:0046836:glycolipid transport	1	0	1	1	0.78521
GO:0051861:glycolipid binding	1	0	1	1	0.78521
GO:0031145:anaphase-promoting complex-dependent catabolic process	2	0	2	1	0.78521
GO:0005869:dynactin complex	1	0	1	1	0.78521
GO:0030599:pectinesterase activity	1	0	1	1	0.78521
GO:0042545:cell wall modification	1	0	1	1	0.78521
GO:0042256:mature ribosome assembly	1	0	1	1	0.78521
GO:0043047:single-stranded telomeric DNA binding	1	0	1	1	0.78345
GO:0005509:calcium ion binding	23	11	12	1	0.78328
GO:0033588:Elongator holoenzyme complex	1	0	1	1	0.78169
GO:0003989:acetyl-CoA carboxylase activity	1	0	1	1	0.78156
GO:0042729:DASH complex	8	4	4	1	0.78138
GO:0006897:endocytosis	1	0	1	1	0.78138
GO:0007015:actin filament organization	1	0	1	1	0.78138
GO:0008430:selenium binding	3	2	1	1	0.78138
GO:0032259:methylation	3	1	2	1	0.78138
GO:0004350:glutamate-5-semialdehyde dehydrogenase activity	1	0	1	1	0.78138
GO:0003743:translation initiation factor activity	17	10	7	1	0.78075
GO:0030261:chromosome condensation	1	0	1	1	0.77886
GO:0004655:porphobilinogen synthase activity	1	0	1	1	0.77886
GO:0003980:UDP-glucose:glycoprotein glucosyltransferase activity	1	0	1	1	0.77833
GO:0004411:homogentisate 1,2-dioxygenase activity	1	0	1	1	0.77696
GO:0006559:L-phenylalanine catabolic process	1	0	1	1	0.77696
GO:0006570:tyrosine metabolic process	1	0	1	1	0.77696
GO:0004519:endonuclease activity	4	3	1	1	0.77696
GO:0030126:COPI vesicle coat	3	0	3	1	0.77696
GO:0004055:argininosuccinate synthase activity	1	0	1	1	0.77696
GO:0006890:retrograde vesicle-mediated transport, Golgi to ER	1	0	1	1	0.77696
GO:0016972:thiol oxidase activity	1	0	1	1	0.77696
GO:0004334:fumarylacetoacetase activity	1	0	1	1	0.77696
GO:0008242:omega peptidase activity	1	0	1	1	0.77696
GO:0004765:shikimate kinase activity	1	0	1	1	0.77696
GO:0006012:galactose metabolic process	2	1	1	1	0.77696
GO:0019295:coenzyme M biosynthetic process	1	0	1	1	0.77696
GO:0008610:lipid biosynthetic process	1	0	1	1	0.77696
GO:0016641:oxidoreductase activity, acting on the CH-NH2 group of donors, oxygen as acceptor	3	1	2	1	0.77696
GO:0003876:AMP deaminase activity	1	0	1	1	0.77696
GO:0032264:IMP salvage	1	0	1	1	0.77696
GO:0006198:cAMP catabolic process	1	0	1	1	0.77696
GO:0005674:transcription factor TFIIF complex	1	0	1	1	0.77696
GO:0008290:F-actin capping protein complex	1	0	1	1	0.77696
GO:0071203:WASH complex	1	0	1	1	0.77696
GO:0004731:purine-nucleoside phosphorylase activity	1	0	1	1	0.77696
GO:0004497:monooxygenase activity	5	1	4	1	0.77257
GO:0008061:chitin binding	4	1	3	1	0.77257
GO:0015385:sodium:proton antiporter activity	1	0	1	1	0.77257
GO:0000922:spindle pole	5	3	2	1	0.77257
GO:0005815:microtubule organizing center	5	3	2	1	0.77257
GO:0019478:D-amino acid catabolic process	1	0	1	1	0.77257
GO:0003938:IMP dehydrogenase activity	1	0	1	1	0.77257
GO:0000256:allantoin catabolic process	2	1	1	1	0.77257
GO:0016070:RNA metabolic process	1	0	1	1	0.77257
GO:0008299:isoprenoid biosynthetic process	5	1	4	1	0.77257
GO:0005096:GTPase activator activity	4	2	2	1	0.77257
GO:0005794:Golgi apparatus	2	0	2	1	0.77257
GO:0006811:ion transport	1	0	1	1	0.77257
GO:0045145:single-stranded DNA 5'-3' exodeoxyribonuclease activity	1	0	1	1	0.77257
GO:0008824:cyanate hydratase activity	1	0	1	1	0.77257
GO:0009439:cyanate metabolic process	1	0	1	1	0.77257
GO:0016567:protein ubiquitination	2	0	2	1	0.77257
GO:0004016:adenylate cyclase activity	1	0	1	1	0.77257
GO:0006171:cAMP biosynthetic process	1	0	1	1	0.77257
GO:0009190:cyclic nucleotide biosynthetic process	1	0	1	1	0.77257
GO:0016849:phosphorus-oxygen lyase activity	1	0	1	1	0.77257
GO:0016462:pyrophosphatase activity	1	0	1	1	0.77257
GO:0004109:coproporphyrinogen oxidase activity	1	0	1	1	0.77257
GO:0008137:NADH dehydrogenase (ubiquinone) activity	3	1	2	1	0.77257
GO:0019867:outer membrane	2	0	2	1	0.77257
GO:0005787:signal peptidase complex	3	1	2	1	0.77257
GO:0006465:signal peptide processing	3	1	2	1	0.77257
GO:0016829:lyase activity	6	1	5	1	0.77257
GO:0016813:hydrolase activity, acting on carbon-nitrogen (but not peptide) bonds, in linear amidines	1	0	1	1	0.77257
GO:0004019:adenylosuccinate synthase activity	1	0	1	1	0.77257
GO:0003729:mRNA binding	2	1	1	1	0.77257
GO:0006098:pentose-phosphate shunt	7	2	5	1	0.77257
GO:0000413:protein peptidyl-prolyl isomerization	7	3	4	1	0.77257
GO:0003755:peptidyl-prolyl cis-trans isomerase activity	7	3	4	1	0.77257
GO:0005680:anaphase-promoting complex	4	0	4	1	0.77257
GO:0001919:regulation of receptor recycling	1	0	1	1	0.77257
GO:0007040:lysosome organization	1	0	1	1	0.77257
GO:0031902:late endosome membrane	1	0	1	1	0.77257
GO:0032008:positive regulation of TOR signaling	1	0	1	1	0.77257
GO:0032439:endosome localization	1	0	1	1	0.77257
GO:0042632:cholesterol homeostasis	1	0	1	1	0.77257
GO:0043410:positive regulation of MAPK cascade	1	0	1	1	0.77257
GO:0045121:membrane raft	1	0	1	1	0.77257
GO:0071230:cellular response to amino acid stimulus	1	0	1	1	0.77257
GO:0071986:Ragulator complex	1	0	1	1	0.77257
GO:0000298:endopolyphosphatase activity	1	0	1	1	0.77257
GO:0003917:DNA topoisomerase type I activity	1	0	1	1	0.77257
GO:0004408:holocytochrome-c synthase activity	2	0	2	1	0.77257
GO:0006476:protein deacetylation	1	0	1	1	0.77257
GO:0004605:phosphatidate cytidylyltransferase activity	1	0	1	1	0.77257
GO:0000077:DNA damage checkpoint	2	1	1	1	0.77257
GO:0030896:checkpoint clamp complex	2	1	1	1	0.77257
GO:0045116:protein neddylation	1	0	1	1	0.77257
GO:0004329:formate-tetrahydrofolate ligase activity	1	0	1	1	0.77257
GO:0046080:dUTP metabolic process	1	0	1	1	0.77257
GO:0007050:cell cycle arrest	1	0	1	1	0.77257
GO:0004335:galactokinase activity	1	0	1	1	0.77257
GO:0046835:carbohydrate phosphorylation	1	0	1	1	0.77257
GO:0022904:respiratory electron transport chain	1	0	1	1	0.77257
GO:0005747:mitochondrial respiratory chain complex I	1	0	1	1	0.77257
GO:0030173:integral component of Golgi membrane	1	0	1	1	0.77257
GO:0004073:aspartate-semialdehyde dehydrogenase activity	1	0	1	1	0.77257
GO:0009088:threonine biosynthetic process	1	0	1	1	0.77257
GO:0009089:lysine biosynthetic process via diaminopimelate	1	0	1	1	0.77257
GO:0009097:isoleucine biosynthetic process	1	0	1	1	0.77257
GO:0016758:transferase activity, transferring hexosyl groups	13	7	6	1	0.76989
GO:0017119:Golgi transport complex	3	1	2	1	0.76989
GO:0008234:cysteine-type peptidase activity	2	1	1	1	0.76989
GO:0006779:porphyrin-containing compound biosynthetic process	4	2	2	1	0.76989
GO:0006825:copper ion transport	2	1	1	1	0.76454
GO:0030259:lipid glycosylation	3	1	2	1	0.76133
GO:0042803:protein homodimerization activity	2	0	2	1	0.76133
GO:0016706:oxidoreductase activity, acting on paired donors, with incorporation or reduction of molecular oxygen, 2-oxoglutarate as one donor, and incorporation of one atom each of oxygen into both donors	13	6	7	1	0.75911
GO:0006729:tetrahydrobiopterin biosynthetic process	1	0	1	1	0.75746
GO:0006850:mitochondrial pyruvate transport	1	0	1	1	0.75663
GO:0004525:ribonuclease III activity	7	4	3	1	0.74798
GO:0006807:nitrogen compound metabolic process	18	7	11	1	0.74599
GO:0009073:aromatic amino acid family biosynthetic process	5	2	3	1	0.74599
GO:0006446:regulation of translational initiation	1	0	1	1	0.74599
GO:0051028:mRNA transport	1	0	1	1	0.7451
GO:0004372:glycine hydroxymethyltransferase activity	1	0	1	1	0.7451
GO:0006544:glycine metabolic process	1	0	1	1	0.7451
GO:0006563:L-serine metabolic process	1	0	1	1	0.7451
GO:0003879:ATP phosphoribosyltransferase activity	1	0	1	1	0.7451
GO:0016480:negative regulation of transcription from RNA polymerase III promoter	1	0	1	1	0.7451
GO:0005992:trehalose biosynthetic process	5	2	3	1	0.74391
GO:0005047:signal recognition particle binding	2	0	2	1	0.74252
GO:0003954:NADH dehydrogenase activity	2	0	2	1	0.74123
GO:0019211:phosphatase activator activity	2	0	2	1	0.73929
GO:0016853:isomerase activity	4	1	3	1	0.73919
GO:0000287:magnesium ion binding	19	7	11	1	0.73919
GO:0005247:voltage-gated chloride channel activity	3	1	2	1	0.73919
GO:0006821:chloride transport	3	1	2	1	0.73919
GO:0032324:molybdopterin cofactor biosynthetic process	1	0	1	1	0.73919
GO:0000151:ubiquitin ligase complex	1	0	1	1	0.73919
GO:0034450:ubiquitin-ubiquitin ligase activity	1	0	1	1	0.73919
GO:0046907:intracellular transport	3	1	2	1	0.73834
GO:0016125:sterol metabolic process	3	1	2	1	0.73834
GO:0047750:cholestenol delta-isomerase activity	3	1	2	1	0.73834
GO:0004638:phosphoribosylaminoimidazole carboxylase activity	2	0	2	1	0.73834
GO:0005086:ARF guanyl-nucleotide exchange factor activity	3	0	3	1	0.73834
GO:0032012:regulation of ARF protein signal transduction	3	0	3	1	0.73834
GO:0004514:nicotinate-nucleotide diphosphorylase (carboxylating) activity	3	1	2	1	0.73834
GO:0016442:RISC complex	1	0	1	1	0.73834
GO:0031047:gene silencing by RNA	1	0	1	1	0.73834
GO:0008237:metallopeptidase activity	2	1	1	1	0.73696
GO:0004602:glutathione peroxidase activity	1	0	1	1	0.73289
GO:0016884:carbon-nitrogen ligase activity, with glutamine as amido-N-donor	15	7	8	1	0.72545
GO:0045263:proton-transporting ATP synthase complex, coupling factor F(o)	1	0	1	1	0.72454
GO:0018279:protein N-linked glycosylation via asparagine	1	0	1	1	0.72454
GO:0000139:Golgi membrane	3	1	2	1	0.72439
GO:0006139:nucleobase-containing compound metabolic process	6	2	4	1	0.72439
GO:0017070:U6 snRNA binding	1	0	1	1	0.72439
GO:0030623:U5 snRNA binding	1	0	1	1	0.72439
GO:0016779:nucleotidyltransferase activity	9	3	6	1	0.72439
GO:0000226:microtubule cytoskeleton organization	6	3	3	1	0.72439
GO:0016209:antioxidant activity	3	0	3	1	0.72439
GO:0006000:fructose metabolic process	2	0	2	1	0.72439
GO:0006003:fructose 2,6-bisphosphate metabolic process	2	0	2	1	0.72439
GO:0003910:DNA ligase (ATP) activity	2	0	2	1	0.72439
GO:0006310:DNA recombination	5	2	3	1	0.72439
GO:0016810:hydrolase activity, acting on carbon-nitrogen (but not peptide) bonds	21	7	14	1	0.72439
GO:0009966:regulation of signal transduction	2	1	1	1	0.72439
GO:0008250:oligosaccharyltransferase complex	2	0	2	1	0.72439
GO:0019905:syntaxin binding	1	0	1	1	0.72439
GO:0005785:signal recognition particle receptor complex	1	0	1	1	0.72439
GO:0000910:cytokinesis	1	0	1	1	0.72439
GO:0005874:microtubule	1	0	1	1	0.72439
GO:0007021:tubulin complex assembly	1	0	1	1	0.72439
GO:0030117:membrane coat	9	1	8	1	0.72245
GO:0005216:ion channel activity	4	1	3	1	0.72245
GO:0004842:ubiquitin-protein transferase activity	9	4	5	1	0.72245
GO:0008026:ATP-dependent helicase activity	1	0	1	1	0.72245
GO:0006487:protein N-linked glycosylation	1	0	1	1	0.72245
GO:0008134:transcription factor binding	1	0	1	1	0.72245
GO:0006561:proline biosynthetic process	4	1	2	1	0.72223
GO:0004754:saccharopine dehydrogenase (NAD+, L-lysine-forming) activity	1	0	1	1	0.72179
GO:0016301:kinase activity	2	0	2	1	0.7195
GO:0008233:peptidase activity	4	1	3	1	0.7195
GO:0015940:pantothenate biosynthetic process	2	1	1	1	0.71859
GO:0034508:centromere complex assembly	3	1	2	1	0.71859
GO:0050662:coenzyme binding	13	3	10	1	0.71467
GO:0009098:leucine biosynthetic process	2	0	2	1	0.71467
GO:0005938:cell cortex	2	1	1	1	0.71467
GO:0032065:cortical protein anchoring	2	1	1	1	0.71467
GO:0005681:spliceosomal complex	4	1	3	1	0.71467
GO:0042765:GPI-anchor transamidase complex	3	0	3	1	0.71467
GO:0046933:proton-transporting ATP synthase activity, rotational mechanism	3	2	1	1	0.71467
GO:0003983:UTP:glucose-1-phosphate uridylyltransferase activity	1	0	1	1	0.71467
GO:0006011:UDP-glucose metabolic process	1	0	1	1	0.71467
GO:0070569:uridylyltransferase activity	1	0	1	1	0.71467
GO:0004594:pantothenate kinase activity	1	0	1	1	0.71467
GO:0004619:phosphoglycerate mutase activity	1	0	1	1	0.71467
GO:0006007:glucose catabolic process	1	0	1	1	0.71467
GO:0004590:orotidine-5'-phosphate decarboxylase activity	1	0	1	1	0.71467
GO:0006207:'de novo' pyrimidine nucleobase biosynthetic process	1	0	1	1	0.71467
GO:0008641:small protein activating enzyme activity	3	1	2	1	0.71467
GO:0006878:cellular copper ion homeostasis	1	0	1	1	0.71467
GO:0008535:respiratory chain complex IV assembly	1	0	1	1	0.71467
GO:0030036:actin cytoskeleton organization	3	0	3	1	0.71268
GO:0004848:ureidoglycolate hydrolase activity	1	0	1	1	0.71268
GO:0000796:condensin complex	1	0	1	1	0.71268
GO:0007076:mitotic chromosome condensation	1	0	1	1	0.71268
GO:0016742:hydroxymethyl-, formyl- and related transferase activity	2	0	2	1	0.71268
GO:0004573:mannosyl-oligosaccharide glucosidase activity	1	0	1	1	0.71268
GO:0009311:oligosaccharide metabolic process	1	0	1	1	0.71268
GO:0003682:chromatin binding	9	3	6	1	0.71268
GO:0009117:nucleotide metabolic process	1	0	1	1	0.71268
GO:0016538:cyclin-dependent protein serine/threonine kinase regulator activity	1	0	1	1	0.71268
GO:0016868:intramolecular transferase activity, phosphotransferases	1	0	1	1	0.71268
GO:0051287:NAD binding	14	2	12	1	0.70372
GO:0017025:TBP-class protein binding	2	1	1	1	0.70372
GO:0006457:protein folding	21	8	13	1	0.70372
GO:0016798:hydrolase activity, acting on glycosyl bonds	3	1	2	1	0.70372
GO:0008864:formyltetrahydrofolate deformylase activity	1	0	1	1	0.70372
GO:0005789:endoplasmic reticulum membrane	8	2	6	1	0.70294
GO:0006914:autophagy	3	1	2	1	0.70294
GO:0048037:cofactor binding	5	2	3	1	0.70294
GO:0045132:meiotic chromosome segregation	1	0	1	1	0.70294
GO:0004932:mating-type factor pheromone receptor activity	2	1	1	1	0.70294
GO:0016651:oxidoreductase activity, acting on NAD(P)H	5	0	5	1	0.70294
GO:0006662:glycerol ether metabolic process	2	1	1	1	0.70294
GO:0051276:chromosome organization	3	1	2	1	0.70294
GO:0004414:homoserine O-acetyltransferase activity	3	1	2	1	0.70294
GO:0005751:mitochondrial respiratory chain complex IV	1	0	1	1	0.70294
GO:0022900:electron transport chain	2	0	2	1	0.70294
GO:0016149:translation release factor activity, codon specific	1	0	1	1	0.70294
GO:0007155:cell adhesion	2	0	1	1	0.68802
GO:0008324:cation transmembrane transporter activity	10	4	6	1	0.68802
GO:0005085:guanyl-nucleotide exchange factor activity	4	1	3	1	0.68802
GO:0051056:regulation of small GTPase mediated signal transduction	8	3	5	1	0.68802
GO:0016791:phosphatase activity	3	1	2	1	0.68802
GO:0030127:COPII vesicle coat	2	0	2	1	0.68802
GO:0009916:alternative oxidase activity	1	0	1	1	0.68802
GO:0016255:attachment of GPI anchor to protein	2	0	2	1	0.68802
GO:0016310:phosphorylation	1	0	1	1	0.68802
GO:0016774:phosphotransferase activity, carboxyl group as acceptor	1	0	1	1	0.68802
GO:0006082:organic acid metabolic process	1	0	1	1	0.68802
GO:0004150:dihydroneopterin aldolase activity	1	0	1	1	0.68802
GO:0006760:folic acid-containing compound metabolic process	1	0	1	1	0.68802
GO:0003972:RNA ligase (ATP) activity	1	0	1	1	0.68802
GO:0004733:pyridoxamine-phosphate oxidase activity	2	0	2	1	0.68802
GO:0016763:transferase activity, transferring pentosyl groups	3	0	3	1	0.68802
GO:0042578:phosphoric ester hydrolase activity	4	2	2	1	0.68802
GO:0005685:U1 snRNP	1	0	1	1	0.68802
GO:0006376:mRNA splice site selection	1	0	1	1	0.68802
GO:0017176:phosphatidylinositol N-acetylglucosaminyltransferase activity	1	0	1	1	0.68802
GO:0042823:pyridoxal phosphate biosynthetic process	2	0	1	1	0.68802
GO:0006569:tryptophan catabolic process	2	0	2	1	0.68802
GO:0030429:kynureninase activity	2	0	2	1	0.68802
GO:0033180:proton-transporting V-type ATPase, V1 domain	1	0	1	1	0.68802
GO:0034220:ion transmembrane transport	1	0	1	1	0.68802
GO:0006078:(1->6)-beta-D-glucan biosynthetic process	1	0	1	1	0.68802
GO:0005885:Arp2/3 protein complex	2	0	2	1	0.68802
GO:0034314:Arp2/3 complex-mediated actin nucleation	2	0	2	1	0.68802
GO:0006189:'de novo' IMP biosynthetic process	3	0	3	1	0.68012
GO:0005544:calcium-dependent phospholipid binding	2	0	2	1	0.68012
GO:0004579:dolichyl-diphosphooligosaccharide-protein glycotransferase activity	3	0	3	1	0.68012
GO:0046577:long-chain-alcohol oxidase activity	1	0	1	1	0.68012
GO:0006094:gluconeogenesis	3	2	1	1	0.68012
GO:0005876:spindle microtubule	2	1	1	1	0.67188
GO:0030041:actin filament polymerization	1	0	1	1	0.67016
GO:0005094:Rho GDP-dissociation inhibitor activity	1	0	1	1	0.66652
GO:0048500:signal recognition particle	4	1	3	1	0.65646
GO:0006542:glutamine biosynthetic process	2	1	1	1	0.65278
GO:0036459:thiol-dependent ubiquitinyl hydrolase activity	12	4	8	1	0.65054
GO:0000166:nucleotide binding	55	21	33	1	0.65054
GO:0004616:phosphogluconate dehydrogenase (decarboxylating) activity	6	1	5	1	0.65054
GO:0034599:cellular response to oxidative stress	1	0	1	1	0.65054
GO:0000105:histidine biosynthetic process	5	1	3	1	0.64952
GO:0008963:phospho-N-acetylmuramoyl-pentapeptide-transferase activity	1	0	1	1	0.63431
GO:0005743:mitochondrial inner membrane	6	1	5	1	0.633
GO:0000107:imidazoleglycerol-phosphate synthase activity	1	0	1	1	0.63192
GO:0005737:cytoplasm	60	19	39	1	0.61548
GO:0005488:binding	110	48	61	1	0.61548
GO:0005801:cis-Golgi network	4	1	3	1	0.61548
GO:0004751:ribose-5-phosphate isomerase activity	1	0	1	1	0.61548
GO:0009052:pentose-phosphate shunt, non-oxidative branch	1	0	1	1	0.61548
GO:0010181:FMN binding	21	8	12	1	0.61548
GO:0000276:mitochondrial proton-transporting ATP synthase complex, coupling factor F(o)	4	1	3	1	0.61548
GO:0006814:sodium ion transport	3	1	2	1	0.61548
GO:0006614:SRP-dependent cotranslational protein targeting to membrane	6	1	5	1	0.61548
GO:0006904:vesicle docking involved in exocytosis	6	0	5	1	0.61548
GO:0004407:histone deacetylase activity	1	0	1	1	0.61548
GO:0016575:histone deacetylation	1	0	1	1	0.61548
GO:0004652:polynucleotide adenylyltransferase activity	1	0	1	1	0.61548
GO:0043631:RNA polyadenylation	1	0	1	1	0.61548
GO:0031123:RNA 3'-end processing	1	0	1	1	0.61548
GO:0006366:transcription from RNA polymerase II promoter	3	0	3	1	0.61548
GO:0005673:transcription factor TFIIE complex	1	0	1	1	0.61548
GO:0004784:superoxide dismutase activity	3	1	2	1	0.61548
GO:0006486:protein glycosylation	8	1	7	1	0.61548
GO:0009166:nucleotide catabolic process	1	0	1	1	0.61548
GO:0000124:SAGA complex	1	0	1	1	0.61548
GO:0003712:transcription cofactor activity	1	0	1	1	0.61548
GO:0004399:histidinol dehydrogenase activity	1	0	1	1	0.61548
GO:0004635:phosphoribosyl-AMP cyclohydrolase activity	1	0	1	1	0.61548
GO:0004636:phosphoribosyl-ATP diphosphatase activity	1	0	1	1	0.61548
GO:0004043:L-aminoadipate-semialdehyde dehydrogenase activity	1	0	1	1	0.61548
GO:0031177:phosphopantetheine binding	1	0	1	1	0.61548
GO:0030130:clathrin coat of trans-Golgi network vesicle	2	0	2	1	0.61548
GO:0030132:clathrin coat of coated pit	2	0	2	1	0.61548
GO:0004375:glycine dehydrogenase (decarboxylating) activity	1	0	1	1	0.61548
GO:0006546:glycine catabolic process	1	0	1	1	0.61548
GO:0000956:nuclear-transcribed mRNA catabolic process	1	0	1	1	0.61548
GO:0004557:alpha-galactosidase activity	1	0	1	1	0.61548
GO:0004735:pyrroline-5-carboxylate reductase activity	2	0	1	1	0.61548
GO:0004576:oligosaccharyl transferase activity	1	0	1	1	0.61548
GO:0004559:alpha-mannosidase activity	1	0	1	1	0.61548
GO:0006013:mannose metabolic process	1	0	1	1	0.61548
GO:0015923:mannosidase activity	1	0	1	1	0.61548
GO:0052861:glucan endo-1,3-beta-glucanase activity, C-3 substituted reducing group	1	0	1	1	0.61548
GO:0003840:gamma-glutamyltransferase activity	1	0	1	1	0.61548
GO:0006749:glutathione metabolic process	1	0	1	1	0.61548
GO:0003951:NAD+ kinase activity	1	0	1	1	0.61548
GO:0006741:NADP biosynthetic process	1	0	1	1	0.61548
GO:0033014:tetrapyrrole biosynthetic process	2	0	2	1	0.61327
GO:0006357:regulation of transcription from RNA polymerase II promoter	17	6	11	1	0.61017
GO:0008239:dipeptidyl-peptidase activity	2	0	2	1	0.61017
GO:0004864:protein phosphatase inhibitor activity	1	0	1	1	0.61017
GO:0043666:regulation of phosphoprotein phosphatase activity	1	0	1	1	0.61017
GO:0006950:response to stress	9	1	7	1	0.60871
GO:0007264:small GTPase mediated signal transduction	28	10	18	1	0.60728
GO:0006606:protein import into nucleus	2	0	2	1	0.60728
GO:0005786:signal recognition particle, endoplasmic reticulum targeting	2	0	2	1	0.60728
GO:0030942:endoplasmic reticulum signal peptide binding	2	0	2	1	0.60728
GO:0006413:translational initiation	11	5	6	1	0.60728
GO:0006893:Golgi to plasma membrane transport	1	0	1	1	0.60728
GO:0004435:phosphatidylinositol phospholipase C activity	1	0	1	1	0.60728
GO:0006801:superoxide metabolic process	4	1	3	1	0.60364
GO:0004834:tryptophan synthase activity	3	1	2	1	0.60364
GO:0006568:tryptophan metabolic process	3	1	2	1	0.60364
GO:0000398:mRNA splicing, via spliceosome	5	0	5	1	0.57857
GO:0006520:cellular amino acid metabolic process	5	1	3	1	0.57857
GO:0046961:proton-transporting ATPase activity, rotational mechanism	4	2	2	1	0.57857
GO:0016757:transferase activity, transferring glycosyl groups	11	3	8	1	0.57857
GO:0006526:arginine biosynthetic process	2	0	2	1	0.57857
GO:0006096:glycolytic process	4	2	2	1	0.57857
GO:0004129:cytochrome-c oxidase activity	7	1	6	1	0.57857
GO:0008484:sulfuric ester hydrolase activity	8	1	7	1	0.57857
GO:0005669:transcription factor TFIID complex	3	0	3	1	0.57857
GO:0030131:clathrin adaptor complex	6	1	5	1	0.57857
GO:0046556:alpha-L-arabinofuranosidase activity	5	2	2	1	0.57857
GO:0046373:L-arabinose metabolic process	4	2	2	1	0.57857
GO:0000786:nucleosome	1	0	1	1	0.57857
GO:0004175:endopeptidase activity	6	1	5	1	0.57857
GO:0019773:proteasome core complex, alpha-subunit complex	6	1	5	1	0.57857
GO:0009085:lysine biosynthetic process	2	0	2	1	0.57857
GO:0008521:acetyl-CoA transporter activity	1	0	1	1	0.57857
GO:0015035:protein disulfide oxidoreductase activity	7	3	4	1	0.57857
GO:0000776:kinetochore	3	1	2	1	0.57857
GO:0019904:protein domain specific binding	2	0	2	1	0.57857
GO:0004523:RNA-DNA hybrid ribonuclease activity	2	0	2	1	0.57857
GO:0031144:proteasome localization	1	0	1	1	0.57857
GO:0071630:nucleus-associated proteasomal ubiquitin-dependent protein catabolic process	1	0	1	1	0.57857
GO:0008158:hedgehog receptor activity	1	0	1	1	0.57857
GO:0004615:phosphomannomutase activity	1	0	1	1	0.57857
GO:0008092:cytoskeletal protein binding	1	0	1	1	0.57857
GO:0030674:protein binding, bridging	1	0	1	1	0.57857
GO:0042802:identical protein binding	1	0	1	1	0.57857
GO:0008440:inositol-1,4,5-trisphosphate 3-kinase activity	2	0	2	1	0.57857
GO:0016415:octanoyltransferase activity	1	0	1	1	0.57857
GO:0043161:proteasome-mediated ubiquitin-dependent protein catabolic process	1	0	1	1	0.57857
GO:0005975:carbohydrate metabolic process	92	41	51	1	0.57815
GO:0070403:NAD+ binding	6	1	5	1	0.57489
GO:0003942:N-acetyl-gamma-glutamyl-phosphate reductase activity	2	0	2	1	0.57249
GO:0005375:copper ion transmembrane transporter activity	3	1	2	1	0.5661
GO:0035434:copper ion transmembrane transport	3	1	2	1	0.5661
GO:0051082:unfolded protein binding	11	4	7	1	0.56171
GO:0032968:positive regulation of transcription elongation from RNA polymerase II promoter	1	0	1	1	0.56171
GO:0016705:oxidoreductase activity, acting on paired donors, with incorporation or reduction of molecular oxygen	61	21	37	1	0.56125
GO:0001104:RNA polymerase II transcription cofactor activity	13	4	9	1	0.56125
GO:0016592:mediator complex	13	4	9	1	0.56125
GO:0004418:hydroxymethylbilane synthase activity	1	0	1	1	0.56125
GO:0004512:inositol-3-phosphate synthase activity	1	0	1	1	0.56125
GO:0006021:inositol biosynthetic process	1	0	1	1	0.56125
GO:0004743:pyruvate kinase activity	1	0	1	1	0.54428
GO:0030955:potassium ion binding	1	0	1	1	0.54428
GO:0003958:NADPH-hemoprotein reductase activity	1	0	1	1	0.54428
GO:0015986:ATP synthesis coupled proton transport	8	3	5	1	0.53687
GO:0016788:hydrolase activity, acting on ester bonds	17	6	11	1	0.53687
GO:0004764:shikimate 3-dehydrogenase (NADP+) activity	4	1	3	1	0.53687
GO:0006308:DNA catabolic process	1	0	1	1	0.53687
GO:0010508:positive regulation of autophagy	2	0	2	1	0.53593
GO:0009072:aromatic amino acid family metabolic process	2	0	2	1	0.53593
GO:0006464:cellular protein modification process	9	2	5	1	0.53593
GO:0016891:endoribonuclease activity, producing 5'-phosphomonoesters	3	1	2	1	0.5191
GO:0000103:sulfate assimilation	2	1	1	1	0.5191
GO:0004020:adenylylsulfate kinase activity	2	1	1	1	0.5191
GO:0004853:uroporphyrinogen decarboxylase activity	1	0	1	1	0.51818
GO:0016833:oxo-acid-lyase activity	2	0	2	1	0.50973
GO:0004356:glutamate-ammonia ligase activity	6	1	5	1	0.50908
GO:0008144:drug binding	1	0	1	1	0.50539
GO:0005198:structural molecule activity	8	0	8	1	0.50454
GO:0046983:protein dimerization activity	18	5	12	1	0.48863
GO:0004725:protein tyrosine phosphatase activity	2	0	2	1	0.48863
GO:0005795:Golgi stack	1	0	1	1	0.48863
GO:0000030:mannosyltransferase activity	5	1	4	1	0.48743
GO:0005744:mitochondrial inner membrane presequence translocase complex	1	0	1	1	0.48397
GO:0030150:protein import into mitochondrial matrix	1	0	1	1	0.48397
GO:0004417:hydroxyethylthiazole kinase activity	1	0	1	1	0.48397
GO:0009228:thiamine biosynthetic process	1	0	1	1	0.48397
GO:0004789:thiamine-phosphate diphosphorylase activity	1	0	1	1	0.48397
GO:0006665:sphingolipid metabolic process	2	1	1	1	0.48348
GO:0005773:vacuole	2	0	2	1	0.48289
GO:0016874:ligase activity	7	1	6	1	0.4823
GO:0003991:acetylglutamate kinase activity	1	0	1	1	0.4823
GO:0006777:Mo-molybdopterin cofactor biosynthetic process	2	0	2	1	0.4823
GO:0020037:heme binding	99	33	61	1	0.48089
GO:0016992:lipoate synthase activity	1	0	1	1	0.48089
GO:0008272:sulfate transport	5	1	4	1	0.48089
GO:0015116:sulfate transmembrane transporter activity	5	1	4	1	0.48089
GO:0016620:oxidoreductase activity, acting on the aldehyde or oxo group of donors, NAD or NADP as acceptor	4	0	4	1	0.48089
GO:0009435:NAD biosynthetic process	6	1	5	1	0.48089
GO:0003756:protein disulfide isomerase activity	1	0	1	1	0.48089
GO:0016671:oxidoreductase activity, acting on a sulfur group of donors, disulfide as acceptor	1	0	1	1	0.48089
GO:0016805:dipeptidase activity	2	0	1	1	0.48089
GO:0019543:propionate catabolic process	3	0	2	1	0.46666
GO:0035556:intracellular signal transduction	8	1	7	1	0.45827
GO:0006979:response to oxidative stress	14	2	12	1	0.45061
GO:0004806:triglyceride lipase activity	2	0	1	1	0.45061
GO:0016042:lipid catabolic process	2	0	1	1	0.45061
GO:0005381:iron ion transmembrane transporter activity	1	0	1	1	0.44426
GO:0006827:high-affinity iron ion transmembrane transport	1	0	1	1	0.44426
GO:0033573:high-affinity iron permease complex	1	0	1	1	0.44426
GO:0003952:NAD+ synthase (glutamine-hydrolyzing) activity	1	0	1	1	0.44162
GO:0003924:GTPase activity	31	12	19	1	0.43337
GO:0007186:G-protein coupled receptor signaling pathway	7	3	4	1	0.43337
GO:0005507:copper ion binding	19	5	14	1	0.43337
GO:0004061:arylformamidase activity	3	1	2	1	0.43337
GO:0019441:tryptophan catabolic process to kynurenine	3	1	2	1	0.43337
GO:0004222:metalloendopeptidase activity	7	2	4	1	0.43337
GO:0004030:aldehyde dehydrogenase [NAD(P)+] activity	1	0	1	1	0.43337
GO:0006081:cellular aldehyde metabolic process	1	0	1	1	0.43337
GO:0042558:pteridine-containing compound metabolic process	1	0	1	1	0.43337
GO:0004326:tetrahydrofolylpolyglutamate synthase activity	1	0	1	1	0.43337
GO:0044237:cellular metabolic process	7	2	5	1	0.43278
GO:0016701:oxidoreductase activity, acting on single donors with incorporation of molecular oxygen	1	0	1	1	0.43278
GO:0009820:alkaloid metabolic process	1	0	1	1	0.43122
GO:0050364:tryptophan dimethylallyltransferase activity	1	0	1	1	0.43122
GO:0006887:exocytosis	3	1	2	1	0.43122
GO:0016747:transferase activity, transferring acyl groups other than amino-acyl groups	19	7	12	1	0.42622
GO:0004601:peroxidase activity	12	2	9	1	0.42622
GO:0004746:riboflavin synthase activity	1	0	1	1	0.42622
GO:0008565:protein transporter activity	9	1	8	1	0.42339
GO:0004553:hydrolase activity, hydrolyzing O-glycosyl compounds	52	21	31	1	0.42339
GO:0006888:ER to Golgi vesicle-mediated transport	7	2	5	1	0.42339
GO:0016151:nickel cation binding	2	1	1	1	0.42339
GO:0016307:phosphatidylinositol phosphate kinase activity	3	0	3	1	0.42339
GO:0046488:phosphatidylinositol metabolic process	3	0	3	1	0.42339
GO:0016820:hydrolase activity, acting on acid anhydrides, catalyzing transmembrane movement of substances	3	0	3	1	0.42339
GO:0015992:proton transport	3	0	3	1	0.42339
GO:0046034:ATP metabolic process	3	0	3	1	0.42339
GO:0031461:cullin-RING ubiquitin ligase complex	4	0	4	1	0.42339
GO:0031625:ubiquitin protein ligase binding	4	0	4	1	0.42339
GO:0046854:phosphatidylinositol phosphorylation	5	1	4	1	0.42339
GO:0006044:N-acetylglucosamine metabolic process	1	0	1	1	0.42339
GO:0008448:N-acetylglucosamine-6-phosphate deacetylase activity	1	0	1	1	0.42339
GO:0004672:protein kinase activity	99	32	65	1	0.41078
GO:0006468:protein phosphorylation	99	32	65	1	0.41078
GO:0004474:malate synthase activity	1	0	1	1	0.41078
GO:0006097:glyoxylate cycle	1	0	1	1	0.41078
GO:0004017:adenylate kinase activity	2	0	2	1	0.41078
GO:0048193:Golgi vesicle transport	1	0	1	1	0.41078
GO:0009396:folic acid-containing compound biosynthetic process	4	1	3	1	0.41078
GO:0016624:oxidoreductase activity, acting on the aldehyde or oxo group of donors, disulfide as acceptor	3	0	3	1	0.40166
GO:0004198:calcium-dependent cysteine-type endopeptidase activity	1	0	1	1	0.38016
GO:0016559:peroxisome fission	2	0	2	1	0.38016
GO:0015095:magnesium ion transmembrane transporter activity	2	0	2	1	0.36928
GO:0015693:magnesium ion transport	2	0	2	1	0.36928
GO:0016407:acetyltransferase activity	5	2	3	1	0.36928
GO:0001932:regulation of protein phosphorylation	1	0	1	1	0.36928
GO:0005952:cAMP-dependent protein kinase complex	1	0	1	1	0.36928
GO:0008603:cAMP-dependent protein kinase regulator activity	1	0	1	1	0.36928
GO:0006621:protein retention in ER lumen	1	0	1	1	0.36928
GO:0046923:ER retention sequence binding	1	0	1	1	0.36928
GO:0004812:aminoacyl-tRNA ligase activity	27	6	21	1	0.3575
GO:0015937:coenzyme A biosynthetic process	2	0	2	1	0.3575
GO:0005672:transcription factor TFIIA complex	2	0	2	1	0.3575
GO:0006099:tricarboxylic acid cycle	2	0	2	1	0.34214
GO:0004252:serine-type endopeptidase activity	13	3	10	1	0.34116
GO:0019001:guanyl nucleotide binding	3	0	3	1	0.34116
GO:0031683:G-protein beta/gamma-subunit complex binding	3	0	3	1	0.34116
GO:0006418:tRNA aminoacylation for protein translation	25	6	19	1	0.34116
GO:0009107:lipoate biosynthetic process	2	0	2	1	0.34116
GO:0004591:oxoglutarate dehydrogenase (succinyl-transferring) activity	1	0	1	1	0.34116
GO:0005543:phospholipid binding	4	1	3	1	0.34116
GO:0016872:intramolecular lyase activity	1	0	1	1	0.34116
GO:0032266:phosphatidylinositol-3-phosphate binding	1	0	1	1	0.34116
GO:0004140:dephospho-CoA kinase activity	1	0	1	1	0.33231
GO:0009058:biosynthetic process	38	17	20	1	0.32884
GO:0007165:signal transduction	39	13	26	1	0.31295
GO:0004298:threonine-type endopeptidase activity	13	2	11	1	0.31295
GO:0005839:proteasome core complex	13	2	11	1	0.31295
GO:0051603:proteolysis involved in cellular protein catabolic process	13	2	11	1	0.31295
GO:0030976:thiamine pyrophosphate binding	4	2	2	1	0.29785
GO:0003779:actin binding	10	1	8	1	0.29277
GO:0033179:proton-transporting V-type ATPase, V0 domain	2	0	2	1	0.28599
GO:0051382:kinetochore assembly	2	0	2	1	0.28599
GO:0005783:endoplasmic reticulum	7	1	5	1	0.27741
GO:0004075:biotin carboxylase activity	1	0	1	1	0.27741
GO:0004736:pyruvate carboxylase activity	1	0	1	1	0.27741
GO:0016831:carboxy-lyase activity	13	4	8	1	0.27118
GO:0031221:arabinan metabolic process	2	0	1	1	0.27118
GO:0016226:iron-sulfur cluster assembly	4	1	3	1	0.27118
GO:0004135:amylo-alpha-1,6-glucosidase activity	1	0	1	1	0.27118
GO:0005980:glycogen catabolic process	1	0	1	1	0.27118
GO:0006259:DNA metabolic process	2	1	1	1	0.27018
GO:0042147:retrograde transport, endosome to Golgi	3	0	3	1	0.26807
GO:0008374:O-acyltransferase activity	5	3	2	1	0.26807
GO:0006812:cation transport	16	4	12	1	0.25918
GO:0005089:Rho guanyl-nucleotide exchange factor activity	5	0	5	1	0.25722
GO:0035023:regulation of Rho protein signal transduction	5	0	5	1	0.25722
GO:0043130:ubiquitin binding	2	0	2	1	0.25722
GO:0003796:lysozyme activity	1	0	1	1	0.25722
GO:0009253:peptidoglycan catabolic process	1	0	1	1	0.25722
GO:0048015:phosphatidylinositol-mediated signaling	1	0	1	1	0.24908
GO:0004146:dihydrofolate reductase activity	1	0	1	1	0.24561
GO:0006545:glycine biosynthetic process	1	0	1	1	0.24561
GO:0016998:cell wall macromolecule catabolic process	2	0	2	1	0.24561
GO:0016881:acid-amino acid ligase activity	17	4	13	1	0.23745
GO:0033178:proton-transporting two-sector ATPase complex, catalytic domain	4	0	4	1	0.21995
GO:0005694:chromosome	6	1	5	1	0.21995
GO:0033177:proton-transporting two-sector ATPase complex, proton-transporting domain	4	0	4	1	0.21091
GO:0030246:carbohydrate binding	12	2	10	1	0.20506
GO:0030145:manganese ion binding	5	1	4	1	0.19208
GO:0006493:protein O-linked glycosylation	2	0	2	1	0.18273
GO:0006511:ubiquitin-dependent protein catabolic process	26	5	21	1	0.17488
GO:0004857:enzyme inhibitor activity	2	1	1	1	0.17398
GO:0005199:structural constituent of cell wall	4	0	3	1	0.17398
GO:0009277:fungal-type cell wall	4	0	3	1	0.17398
GO:0005739:mitochondrion	13	2	11	1	0.16489
GO:0000145:exocyst	5	0	5	1	0.16489
GO:0016616:oxidoreductase activity, acting on the CH-OH group of donors, NAD or NADP as acceptor	17	3	14	1	0.15581
GO:0015299:solute:proton antiporter activity	5	0	5	1	0.1464
GO:0006367:transcription initiation from RNA polymerase II promoter	7	0	7	1	0.14349
GO:0004177:aminopeptidase activity	5	0	5	1	0.14323
GO:0030904:retromer complex	2	0	2	1	0.13766
GO:0019752:carboxylic acid metabolic process	8	2	6	1	0.13708
GO:0048038:quinone binding	4	0	4	1	0.13662
GO:0006355:regulation of transcription, DNA-templated	188	71	116	1	0.13359
GO:0044262:cellular carbohydrate metabolic process	5	0	5	1	0.12211
GO:0005315:inorganic phosphate transmembrane transporter activity	2	0	2	1	0.12211
GO:0006817:phosphate ion transport	2	0	2	1	0.12211
GO:0008483:transaminase activity	5	0	5	1	0.10934
GO:0008131:primary amine oxidase activity	3	0	3	1	0.10934
GO:0009308:amine metabolic process	3	0	3	1	0.10934
GO:0004176:ATP-dependent peptidase activity	2	0	2	1	0.10632
GO:0046912:transferase activity, transferring acyl groups, acyl groups converted into alkyl on transfer	4	0	4	1	0.092325
GO:0018580:nitronate monooxygenase activity	4	0	3	1	0.091466
GO:0006886:intracellular protein transport	40	8	32	1	0.086712
GO:0045454:cell redox homeostasis	15	3	12	1	0.085487
GO:0004451:isocitrate lyase activity	2	0	2	1	0.082876
GO:0005779:integral component of peroxisomal membrane	3	0	3	1	0.082876
GO:0004450:isocitrate dehydrogenase (NADP+) activity	1	0	1	1	0.070594
GO:0006102:isocitrate metabolic process	1	0	1	1	0.070594
GO:0003997:acyl-CoA oxidase activity	1	0	1	1	0.069573
GO:0006635:fatty acid beta-oxidation	1	0	1	1	0.069573
GO:0046872:metal ion binding	67	22	43	1	0.063003
GO:0005639:integral component of nuclear inner membrane	1	0	1	1	0.058822
GO:0008270:zinc ion binding	290	109	178	1	0.057636
GO:0015078:hydrogen ion transmembrane transporter activity	11	1	10	1	0.056506
GO:0004185:serine-type carboxypeptidase activity	6	2	4	1	0.056223
GO:0004352:glutamate dehydrogenase (NAD+) activity	1	0	1	1	0.056223
GO:0019551:glutamate catabolic process to 2-oxoglutarate	1	0	1	1	0.056223
GO:0006629:lipid metabolic process	28	9	18	1	0.04274
GO:0004348:glucosylceramidase activity	1	0	1	1	0.032709
GO:0000981:RNA polymerase II transcription factor activity, sequence-specific DNA binding	122	40	82	1	0.032264
GO:0003995:acyl-CoA dehydrogenase activity	8	1	7	1	0.032264
GO:0016627:oxidoreductase activity, acting on the CH-CH group of donors	14	2	12	1	0.023935
GO:0000737:DNA catabolic process, endonucleolytic	1	0	1	1	0.023935
GO:0044255:cellular lipid metabolic process	1	0	1	1	0.023935
GO:0016192:vesicle-mediated transport	34	3	30	1	0.023072
GO:0004089:carbonate dehydratase activity	1	0	1	1	0.023072
GO:0055114:oxidation-reduction process	458	162	281	1	0.018139
GO:0007031:peroxisome organization	2	0	2	1	0.016365
GO:0035091:phosphatidylinositol binding	10	2	8	1	0.015717
GO:0005978:glycogen biosynthetic process	2	0	2	1	0.015717
GO:0006508:proteolysis	48	13	33	1	0.013864
GO:0055085:transmembrane transport	306	117	184	1	0.010111
GO:0008152:metabolic process	309	93	210	1	0.0097364
GO:0051259:protein oligomerization	1	0	1	1	0.0083967
GO:0015991:ATP hydrolysis coupled proton transport	11	0	11	1	0.0076358
GO:0004084:branched-chain-amino-acid transaminase activity	3	1	2	1	0.0032127
GO:0009081:branched-chain amino acid metabolic process	3	1	2	1	0.0032127
GO:0019836:hemolysis by symbiont of host erythrocytes	1	0	1	1	0.0031531
GO:0004373:glycogen (starch) synthase activity	1	0	1	1	0.0018058
GO:0015031:protein transport	18	1	17	1	0.0014742
GO:0016021:integral component of membrane	364	130	229	1	0.001344
GO:0003824:catalytic activity	321	117	198	1	0.001344
GO:0006631:fatty acid metabolic process	5	0	5	1	0.001344
GO:0030170:pyridoxal phosphate binding	35	8	26	1	0.001344
GO:0000502:proteasome complex	3	0	3	1	0.001344
GO:0030234:enzyme regulator activity	3	0	3	1	0.001344
GO:0042176:regulation of protein catabolic process	3	0	3	1	0.001344
GO:0016746:transferase activity, transferring acyl groups	10	1	9	1	0.001344
GO:0005777:peroxisome	3	0	3	1	0.001344
GO:0005515:protein binding	387	151	232	1	0.0010565
GO:0003333:amino acid transmembrane transport	29	14	14	1	0.0003579
GO:0015171:amino acid transmembrane transporter activity	29	14	14	1	0.0003579
GO:0022857:transmembrane transporter activity	74	20	52	1	3.7289e-07

## Sheet: P. steckii (GO)
Name	Genes (total)	Genes (up)	Genes (down)	P adjusted (up)	P adjusted (down)
GO:0008519:ammonium transmembrane transporter activity	3	3	0	1.6178e-58	1
GO:0015696:ammonium transport	3	3	0	1.6178e-58	1
GO:0003735:structural constituent of ribosome	93	87	1	5.9141e-56	1
GO:0005840:ribosome	90	84	1	5.2152e-55	1
GO:0006412:translation	93	86	1	5.6319e-55	1
GO:0005524:ATP binding	440	288	147	7.0804e-34	1
GO:0005622:intracellular	110	87	21	2.8592e-33	1
GO:0000166:nucleotide binding	63	54	8	2.6515e-30	1
GO:0004470:malic enzyme activity	1	1	0	6.8936e-28	1
GO:0004471:malate dehydrogenase (decarboxylating) (NAD+) activity	1	1	0	6.8936e-28	1
GO:0006108:malate metabolic process	1	1	0	6.8936e-28	1
GO:0005737:cytoplasm	68	53	15	2.1129e-26	1
GO:0005488:binding	116	89	27	3.9504e-23	1
GO:0042128:nitrate assimilation	2	2	0	3.9254e-22	1
GO:0003723:RNA binding	70	51	17	4.1014e-22	1
GO:0006886:intracellular protein transport	44	38	6	1.1929e-21	1
GO:0003676:nucleic acid binding	185	124	58	3.7924e-19	1
GO:0004100:chitin synthase activity	6	4	2	3.7924e-19	1
GO:0006031:chitin biosynthetic process	6	4	2	3.7924e-19	1
GO:0005525:GTP binding	83	60	22	9.6533e-18	1
GO:0016020:membrane	273	158	112	1.117e-17	1
GO:0016887:ATPase activity	54	32	22	7.6274e-17	1
GO:0005328:neurotransmitter:sodium symporter activity	1	1	0	7.7764e-17	1
GO:0006836:neurotransmitter transport	1	1	0	7.7764e-17	1
GO:0043169:cation binding	15	8	7	2.3393e-16	1
GO:0016192:vesicle-mediated transport	37	32	5	4.2997e-16	1
GO:0005543:phospholipid binding	4	4	0	7.2118e-16	1
GO:0042626:ATPase activity, coupled to transmembrane movement of substances	37	20	17	2.3842e-15	1
GO:0004812:aminoacyl-tRNA ligase activity	31	29	2	4.1155e-15	1
GO:0046857:oxidoreductase activity, acting on other nitrogenous compounds as donors, with NAD or NADP as acceptor	1	1	0	9.0288e-15	1
GO:0006537:glutamate biosynthetic process	1	1	0	5.3165e-14	1
GO:0016040:glutamate synthase (NADH) activity	1	1	0	5.3165e-14	1
GO:0045181:glutamate synthase activity, NAD(P)H as acceptor	1	1	0	5.3165e-14	1
GO:0015930:glutamate synthase activity	1	1	0	5.3165e-14	1
GO:0016639:oxidoreductase activity, acting on the CH-NH2 group of donors, NAD or NADP as acceptor	1	1	0	5.3165e-14	1
GO:0006418:tRNA aminoacylation for protein translation	29	27	2	1.3673e-13	1
GO:0004478:methionine adenosyltransferase activity	1	1	0	1.5777e-13	1
GO:0006556:S-adenosylmethionine biosynthetic process	1	1	0	1.5777e-13	1
GO:0004489:methylenetetrahydrofolate reductase (NAD(P)H) activity	2	2	0	3.4306e-13	1
GO:0006555:methionine metabolic process	2	2	0	3.4306e-13	1
GO:0004345:glucose-6-phosphate dehydrogenase activity	1	1	0	3.5537e-13	1
GO:0006006:glucose metabolic process	1	1	0	3.5537e-13	1
GO:0035091:phosphatidylinositol binding	10	7	3	3.6925e-13	1
GO:0004349:glutamate 5-kinase activity	1	1	0	1.3036e-12	1
GO:0043565:sequence-specific DNA binding	41	25	16	1.3438e-12	1
GO:0006810:transport	106	62	43	1.6749e-12	1
GO:0006561:proline biosynthetic process	4	4	0	1.5942e-11	1
GO:0006075:(1->3)-beta-D-glucan biosynthetic process	1	1	0	1.8927e-11	1
GO:0000030:mannosyltransferase activity	6	6	0	1.9977e-11	1
GO:0008652:cellular amino acid biosynthetic process	2	2	0	2.0033e-11	1
GO:0006096:glycolytic process	5	4	0	2.5299e-11	1
GO:0016757:transferase activity, transferring glycosyl groups	15	11	4	3.5e-11	1
GO:0003924:GTPase activity	34	25	9	1.6127e-10	1
GO:0004013:adenosylhomocysteinase activity	1	1	0	1.6127e-10	1
GO:0006730:one-carbon metabolic process	1	1	0	1.6127e-10	1
GO:0009584:detection of visible light	3	3	0	3.8133e-10	1
GO:0018298:protein-chromophore linkage	3	3	0	3.8133e-10	1
GO:0000145:exocyst	5	5	0	7.3942e-10	1
GO:0003756:protein disulfide isomerase activity	1	1	0	7.9007e-10	1
GO:0016671:oxidoreductase activity, acting on a sulfur group of donors, disulfide as acceptor	1	1	0	7.9007e-10	1
GO:0016992:lipoate synthase activity	1	1	0	8.2771e-10	1
GO:0030131:clathrin adaptor complex	7	7	0	8.8714e-10	1
GO:0016638:oxidoreductase activity, acting on the CH-NH2 group of donors	3	2	1	9.6769e-10	1
GO:0003743:translation initiation factor activity	17	15	1	1.3352e-09	1
GO:0003989:acetyl-CoA carboxylase activity	1	1	0	1.3352e-09	1
GO:0007049:cell cycle	10	8	2	1.4993e-09	1
GO:0051258:protein polymerization	4	4	0	2.406e-09	1
GO:0005198:structural molecule activity	8	7	0	2.4966e-09	1
GO:0000105:histidine biosynthetic process	5	5	0	3.114e-09	1
GO:0004347:glucose-6-phosphate isomerase activity	1	1	0	3.6132e-09	1
GO:0004506:squalene monooxygenase activity	1	1	0	3.9289e-09	1
GO:0009058:biosynthetic process	61	35	26	5.4858e-09	1
GO:0003983:UTP:glucose-1-phosphate uridylyltransferase activity	1	1	0	5.4858e-09	1
GO:0006011:UDP-glucose metabolic process	1	1	0	5.4858e-09	1
GO:0030117:membrane coat	10	10	0	1.7479e-08	1
GO:0004602:glutathione peroxidase activity	1	1	0	2.2519e-08	1
GO:0004318:enoyl-[acyl-carrier-protein] reductase (NADH) activity	1	1	0	2.9991e-08	1
GO:0015099:nickel cation transmembrane transporter activity	1	1	0	4.8138e-08	1
GO:0035444:nickel cation transmembrane transport	1	1	0	4.8138e-08	1
GO:0008017:microtubule binding	13	11	2	5.6418e-08	1
GO:0000103:sulfate assimilation	2	2	0	5.9157e-08	1
GO:0004020:adenylylsulfate kinase activity	2	2	0	5.9157e-08	1
GO:0006904:vesicle docking involved in exocytosis	6	6	0	6.6532e-08	1
GO:0008536:Ran GTPase binding	8	8	0	7.3909e-08	1
GO:0006783:heme biosynthetic process	2	2	0	7.9748e-08	1
GO:0005515:protein binding	518	293	217	1.0882e-07	1
GO:0005739:mitochondrion	14	13	0	1.5425e-07	1
GO:0003899:DNA-directed 5'-3' RNA polymerase activity	25	22	2	2.4979e-07	1
GO:0016833:oxo-acid-lyase activity	3	3	0	2.4979e-07	1
GO:0070569:uridylyltransferase activity	2	2	0	4.8988e-07	1
GO:0003777:microtubule motor activity	11	10	1	5.7677e-07	1
GO:0007018:microtubule-based movement	11	10	1	5.7677e-07	1
GO:0003774:motor activity	4	4	0	7.1638e-07	1
GO:0016459:myosin complex	4	4	0	7.1638e-07	1
GO:0006644:phospholipid metabolic process	2	2	0	9.6469e-07	1
GO:0009451:RNA modification	6	6	0	9.9567e-07	1
GO:0009982:pseudouridine synthase activity	6	6	0	9.9567e-07	1
GO:0006413:translational initiation	12	10	1	1.0544e-06	1
GO:0006414:translational elongation	6	6	0	1.1319e-06	1
GO:0000922:spindle pole	4	4	0	1.1319e-06	1
GO:0005815:microtubule organizing center	4	4	0	1.1319e-06	1
GO:0004620:phospholipase activity	2	2	0	1.1319e-06	1
GO:0009395:phospholipid catabolic process	2	2	0	1.1319e-06	1
GO:0016597:amino acid binding	5	5	0	1.5432e-06	1
GO:0015031:protein transport	18	12	6	1.9781e-06	1
GO:0006486:protein glycosylation	9	7	2	1.9781e-06	1
GO:0001522:pseudouridine synthesis	9	8	1	2.5989e-06	1
GO:0003700:transcription factor activity, sequence-specific DNA binding	45	24	21	3.4336e-06	1
GO:0042147:retrograde transport, endosome to Golgi	3	3	0	3.4691e-06	1
GO:0006546:glycine catabolic process	4	2	2	4.0937e-06	1
GO:0004826:phenylalanine-tRNA ligase activity	3	3	0	4.1514e-06	1
GO:0043039:tRNA aminoacylation	9	8	1	5.4923e-06	1
GO:0005743:mitochondrial inner membrane	8	7	1	5.4923e-06	1
GO:0006457:protein folding	28	23	4	6.5814e-06	1
GO:0008479:queuine tRNA-ribosyltransferase activity	2	2	0	6.9243e-06	1
GO:0008616:queuosine biosynthetic process	2	2	0	6.9243e-06	1
GO:0017183:peptidyl-diphthamide biosynthetic process from peptidyl-histidine	3	3	0	1.012e-05	1
GO:0008897:holo-[acyl-carrier-protein] synthase activity	2	2	0	1.1072e-05	1
GO:0006396:RNA processing	19	14	5	1.1975e-05	1
GO:0004573:mannosyl-oligosaccharide glucosidase activity	2	2	0	1.1975e-05	1
GO:0009311:oligosaccharide metabolic process	2	2	0	1.1975e-05	1
GO:0019722:calcium-mediated signaling	1	1	0	1.2854e-05	1
GO:0003725:double-stranded RNA binding	2	2	0	1.3848e-05	1
GO:0004386:helicase activity	11	9	2	1.5186e-05	1
GO:0006950:response to stress	26	14	10	2.2957e-05	1
GO:0005852:eukaryotic translation initiation factor 3 complex	7	7	0	2.3122e-05	1
GO:0006850:mitochondrial pyruvate transport	2	2	0	2.3623e-05	1
GO:0008168:methyltransferase activity	45	27	16	2.4582e-05	1
GO:0004298:threonine-type endopeptidase activity	14	13	1	2.4681e-05	1
GO:0005839:proteasome core complex	14	13	1	2.4681e-05	1
GO:0051603:proteolysis involved in cellular protein catabolic process	14	13	1	2.4681e-05	1
GO:0000226:microtubule cytoskeleton organization	5	4	1	2.4808e-05	1
GO:0044237:cellular metabolic process	8	7	1	2.7131e-05	1
GO:0004375:glycine dehydrogenase (decarboxylating) activity	1	1	0	2.7135e-05	1
GO:0005643:nuclear pore	6	6	0	3.5423e-05	1
GO:0006526:arginine biosynthetic process	3	3	0	3.8153e-05	1
GO:0030126:COPI vesicle coat	3	3	0	4.1058e-05	1
GO:0004413:homoserine kinase activity	1	1	0	4.4541e-05	1
GO:0006566:threonine metabolic process	1	1	0	4.4541e-05	1
GO:0000502:proteasome complex	3	3	0	5.3601e-05	1
GO:0030234:enzyme regulator activity	3	3	0	5.3601e-05	1
GO:0042176:regulation of protein catabolic process	3	3	0	5.3601e-05	1
GO:0009411:response to UV	1	1	0	5.6561e-05	1
GO:0031105:septin complex	4	4	0	5.7952e-05	1
GO:0009059:macromolecule biosynthetic process	3	3	0	5.9417e-05	1
GO:0030904:retromer complex	2	2	0	6.795e-05	1
GO:0009396:folic acid-containing compound biosynthetic process	3	3	0	6.8738e-05	1
GO:0042254:ribosome biogenesis	10	9	1	7.1477e-05	1
GO:0004358:glutamate N-acetyltransferase activity	1	1	0	8.2576e-05	1
GO:0005856:cytoskeleton	6	5	0	8.4503e-05	1
GO:0003779:actin binding	15	9	5	8.9731e-05	1
GO:0000151:ubiquitin ligase complex	1	1	0	9.2787e-05	1
GO:0034450:ubiquitin-ubiquitin ligase activity	1	1	0	9.2787e-05	1
GO:0006893:Golgi to plasma membrane transport	1	1	0	9.5499e-05	1
GO:0008654:phospholipid biosynthetic process	8	6	2	0.00010526	1
GO:0004190:aspartic-type endopeptidase activity	18	7	9	0.00011286	1
GO:0009089:lysine biosynthetic process via diaminopimelate	2	2	0	0.00011286	1
GO:0006506:GPI anchor biosynthetic process	9	9	0	0.00011604	1
GO:0016307:phosphatidylinositol phosphate kinase activity	3	2	0	0.0001173	1
GO:0046488:phosphatidylinositol metabolic process	3	2	0	0.0001173	1
GO:0004781:sulfate adenylyltransferase (ATP) activity	1	1	0	0.00012984	1
GO:0004325:ferrochelatase activity	1	1	0	0.00014359	1
GO:0016151:nickel cation binding	5	3	2	0.00014367	0.0099891
GO:0005794:Golgi apparatus	2	2	0	0.00014436	1
GO:0046872:metal ion binding	95	53	38	0.00015435	1
GO:0003980:UDP-glucose:glycoprotein glucosyltransferase activity	1	1	0	0.00015614	1
GO:0006672:ceramide metabolic process	4	3	1	0.00015725	1
GO:0004129:cytochrome-c oxidase activity	7	6	0	0.00016142	1
GO:0016717:oxidoreductase activity, acting on paired donors, with oxidation of a pair of donors resulting in the reduction of molecular oxygen to two molecules of water	2	1	0	0.00017271	1
GO:0016876:ligase activity, forming aminoacyl-tRNA and related compounds	7	6	1	0.00018816	1
GO:0008170:N-methyltransferase activity	1	1	0	0.0001887	1
GO:0006909:phagocytosis	1	1	0	0.0001887	1
GO:0006812:cation transport	23	14	9	0.00021097	1
GO:0050661:NADP binding	21	13	6	0.00021545	1
GO:0007010:cytoskeleton organization	1	1	0	0.00023396	1
GO:0031966:mitochondrial membrane	2	1	0	0.0002475	1
GO:0008495:protoheme IX farnesyltransferase activity	1	1	0	0.0002475	1
GO:0006779:porphyrin-containing compound biosynthetic process	3	3	0	0.00028686	1
GO:0006400:tRNA modification	4	3	1	0.00031672	1
GO:0005938:cell cortex	2	2	0	0.00033124	1
GO:0032065:cortical protein anchoring	2	2	0	0.00033124	1
GO:0003879:ATP phosphoribosyltransferase activity	1	1	0	0.00033973	1
GO:0006289:nucleotide-excision repair	10	5	5	0.00034557	1
GO:0016125:sterol metabolic process	4	4	0	0.00034557	1
GO:0047750:cholestenol delta-isomerase activity	4	4	0	0.00034557	1
GO:0004659:prenyltransferase activity	2	2	0	0.00041505	1
GO:0004399:histidinol dehydrogenase activity	1	1	0	0.00044687	1
GO:0004635:phosphoribosyl-AMP cyclohydrolase activity	1	1	0	0.00044687	1
GO:0004636:phosphoribosyl-ATP diphosphatase activity	1	1	0	0.00044687	1
GO:0016429:tRNA (adenine-N1-)-methyltransferase activity	1	1	0	0.00044687	1
GO:0030488:tRNA methylation	1	1	0	0.00044687	1
GO:0031515:tRNA (m1A) methyltransferase complex	1	1	0	0.00044687	1
GO:0004842:ubiquitin-protein transferase activity	10	9	1	0.0004799	1
GO:0019904:protein domain specific binding	2	2	0	0.00050062	1
GO:0006471:protein ADP-ribosylation	1	1	0	0.00051185	1
GO:0006189:'de novo' IMP biosynthetic process	2	2	0	0.00063934	1
GO:0046982:protein heterodimerization activity	20	14	5	0.00067379	1
GO:0016780:phosphotransferase activity, for other substituted phosphate groups	4	3	1	0.00067379	1
GO:0016567:protein ubiquitination	2	2	0	0.00067379	1
GO:0009107:lipoate biosynthetic process	2	1	1	0.00069204	1
GO:0004418:hydroxymethylbilane synthase activity	2	1	0	0.00074086	1
GO:0016758:transferase activity, transferring hexosyl groups	16	11	5	0.00078252	1
GO:0016818:hydrolase activity, acting on acid anhydrides, in phosphorus-containing anhydrides	8	6	1	0.00082293	1
GO:0004499:N,N-dimethylaniline monooxygenase activity	6	4	2	0.00082293	1
GO:0006614:SRP-dependent cotranslational protein targeting to membrane	6	5	1	0.00082616	1
GO:0005094:Rho GDP-dissociation inhibitor activity	2	2	0	0.00085916	1
GO:0004084:branched-chain-amino-acid transaminase activity	3	2	1	0.00090863	1
GO:0009081:branched-chain amino acid metabolic process	3	2	1	0.00090863	1
GO:0030170:pyridoxal phosphate binding	59	30	29	0.00097625	1
GO:0006461:protein complex assembly	2	2	0	0.001158	1
GO:0070330:aromatase activity	2	1	1	0.0011598	2.3046e-19
GO:0005789:endoplasmic reticulum membrane	10	10	0	0.0013525	1
GO:0030570:pectate lyase activity	1	1	0	0.0013525	1
GO:0000049:tRNA binding	5	4	0	0.0014311	1
GO:0008033:tRNA processing	11	9	2	0.0014801	1
GO:0008565:protein transporter activity	9	8	1	0.0014801	1
GO:0006662:glycerol ether metabolic process	1	1	0	0.0017277	1
GO:0006164:purine nucleotide biosynthetic process	5	5	0	0.0017547	1
GO:0004408:holocytochrome-c synthase activity	2	2	0	0.0017919	1
GO:0042558:pteridine-containing compound metabolic process	1	1	0	0.0018626	1
GO:0051082:unfolded protein binding	13	10	2	0.0018738	1
GO:0004608:phosphatidylethanolamine N-methyltransferase activity	1	1	0	0.0018752	1
GO:0016881:acid-amino acid ligase activity	17	10	7	0.0019461	1
GO:0016742:hydroxymethyl-, formyl- and related transferase activity	3	3	0	0.001974	1
GO:0016743:carboxyl- or carbamoyltransferase activity	2	2	0	0.0021376	1
GO:0004550:nucleoside diphosphate kinase activity	1	1	0	0.0022003	1
GO:0006165:nucleoside diphosphate phosphorylation	1	1	0	0.0022003	1
GO:0006183:GTP biosynthetic process	1	1	0	0.0022003	1
GO:0006228:UTP biosynthetic process	1	1	0	0.0022003	1
GO:0006241:CTP biosynthetic process	1	1	0	0.0022003	1
GO:0006890:retrograde vesicle-mediated transport, Golgi to ER	1	1	0	0.002217	1
GO:0016746:transferase activity, transferring acyl groups	14	7	7	0.0022979	1
GO:0008324:cation transmembrane transporter activity	15	9	6	0.0023334	1
GO:0017150:tRNA dihydrouridine synthase activity	3	3	0	0.0024679	1
GO:0003755:peptidyl-prolyl cis-trans isomerase activity	12	10	2	0.0025503	1
GO:0004930:G-protein coupled receptor activity	1	1	0	0.0026876	1
GO:0016903:oxidoreductase activity, acting on the aldehyde or oxo group of donors	1	1	0	0.0028145	1
GO:0016868:intramolecular transferase activity, phosphotransferases	2	2	0	0.0030871	1
GO:0016837:carbon-oxygen lyase activity, acting on polysaccharides	1	1	0	0.0030871	1
GO:0000413:protein peptidyl-prolyl isomerization	11	9	2	0.0032196	1
GO:0006493:protein O-linked glycosylation	3	3	0	0.0034319	1
GO:0008534:oxidized purine nucleobase lesion DNA N-glycosylase activity	1	1	0	0.0034663	1
GO:0003942:N-acetyl-gamma-glutamyl-phosphate reductase activity	2	2	0	0.0035142	1
GO:0004043:L-aminoadipate-semialdehyde dehydrogenase activity	1	1	0	0.0035142	1
GO:0009085:lysine biosynthetic process	1	1	0	0.0035142	1
GO:0031177:phosphopantetheine binding	1	1	0	0.0035142	1
GO:0006260:DNA replication	31	25	6	0.0038665	1
GO:0009113:purine nucleobase biosynthetic process	2	2	0	0.0038665	1
GO:0004109:coproporphyrinogen oxidase activity	1	1	0	0.0038946	1
GO:0004372:glycine hydroxymethyltransferase activity	2	2	0	0.0039178	1
GO:0006544:glycine metabolic process	2	2	0	0.0039178	1
GO:0006563:L-serine metabolic process	2	2	0	0.0039178	1
GO:0042578:phosphoric ester hydrolase activity	5	2	3	0.0042536	1
GO:0004047:aminomethyltransferase activity	3	1	2	0.0044614	1
GO:0004735:pyrroline-5-carboxylate reductase activity	2	2	0	0.0044614	1
GO:0006784:heme a biosynthetic process	1	1	0	0.0044871	1
GO:0009103:lipopolysaccharide biosynthetic process	1	1	0	0.0048757	1
GO:0000155:phosphorelay sensor kinase activity	16	9	7	0.0051225	1
GO:0006811:ion transport	1	1	0	0.00614	1
GO:0004367:glycerol-3-phosphate dehydrogenase [NAD+] activity	1	1	0	0.0063025	1
GO:0004073:aspartate-semialdehyde dehydrogenase activity	1	1	0	0.0063025	1
GO:0009088:threonine biosynthetic process	1	1	0	0.0063025	1
GO:0009097:isoleucine biosynthetic process	1	1	0	0.0063025	1
GO:0008173:RNA methyltransferase activity	2	2	0	0.0063771	1
GO:0006432:phenylalanyl-tRNA aminoacylation	2	2	0	0.0063829	1
GO:0007059:chromosome segregation	2	2	0	0.0064552	1
GO:0005853:eukaryotic translation elongation factor 1 complex	2	2	0	0.0067397	1
GO:0033557:Slx1-Slx4 complex	1	1	0	0.0070743	1
GO:0019538:protein metabolic process	1	1	0	0.0073795	1
GO:0016624:oxidoreductase activity, acting on the aldehyde or oxo group of donors, disulfide as acceptor	4	2	2	0.0076486	1
GO:0004072:aspartate kinase activity	1	1	0	0.0076842	1
GO:0003952:NAD+ synthase (glutamine-hydrolyzing) activity	1	1	0	0.0079302	1
GO:0008810:cellulase activity	2	1	1	0.008147	1
GO:0006388:tRNA splicing, via endonucleolytic cleavage and ligation	4	3	0	0.0081655	1
GO:0016272:prefoldin complex	6	5	0	0.0085967	1
GO:0009916:alternative oxidase activity	2	1	1	0.0086541	1
GO:0008061:chitin binding	6	2	4	0.0087282	1
GO:0051205:protein insertion into membrane	2	2	0	0.0087282	1
GO:0003913:DNA photolyase activity	2	1	1	0.0087282	1
GO:0004488:methylenetetrahydrofolate dehydrogenase (NADP+) activity	2	2	0	0.0087282	1
GO:0004065:arylsulfatase activity	2	1	1	0.00885	1
GO:0018958:phenol-containing compound metabolic process	2	1	1	0.00885	1
GO:0004750:ribulose-phosphate 3-epimerase activity	1	1	0	0.0090631	1
GO:0016857:racemase and epimerase activity, acting on carbohydrates and derivatives	1	1	0	0.0090631	1
GO:0004827:proline-tRNA ligase activity	1	1	0	0.0090631	1
GO:0006433:prolyl-tRNA aminoacylation	1	1	0	0.0090631	1
GO:0046168:glycerol-3-phosphate catabolic process	2	2	0	0.0091907	1
GO:0008496:mannan endo-1,6-alpha-mannosidase activity	7	5	2	0.0092308	1
GO:0004638:phosphoribosylaminoimidazole carboxylase activity	1	1	0	0.0093954	1
GO:0048500:signal recognition particle	4	3	1	0.009498	1
GO:0004725:protein tyrosine phosphatase activity	2	2	0	0.0098458	1
GO:0004164:diphthine synthase activity	1	1	0	0.0099826	1
GO:0030833:regulation of actin filament polymerization	4	3	0	0.010028	1
GO:0015078:hydrogen ion transmembrane transporter activity	12	8	4	0.01055	1
GO:0004514:nicotinate-nucleotide diphosphorylase (carboxylating) activity	2	2	0	0.011538	1
GO:0004420:hydroxymethylglutaryl-CoA reductase (NADPH) activity	1	1	0	0.011538	1
GO:0015936:coenzyme A metabolic process	1	1	0	0.011538	1
GO:0042823:pyridoxal phosphate biosynthetic process	1	1	0	0.011623	1
GO:0043140:ATP-dependent 3'-5' DNA helicase activity	1	1	0	0.011697	1
GO:0008641:small protein activating enzyme activity	1	1	0	0.011697	1
GO:0008176:tRNA (guanine-N7-)-methyltransferase activity	1	1	0	0.012227	1
GO:0033014:tetrapyrrole biosynthetic process	4	3	0	0.012417	1
GO:0004512:inositol-3-phosphate synthase activity	1	1	0	0.013238	1
GO:0006021:inositol biosynthetic process	1	1	0	0.013238	1
GO:0006888:ER to Golgi vesicle-mediated transport	8	7	1	0.013688	1
GO:0019295:coenzyme M biosynthetic process	1	1	0	0.014297	1
GO:0032040:small-subunit processome	7	7	0	0.014322	1
GO:0031369:translation initiation factor binding	2	2	0	0.014528	1
GO:0004175:endopeptidase activity	7	6	1	0.014538	1
GO:0019773:proteasome core complex, alpha-subunit complex	7	6	1	0.014538	1
GO:0005751:mitochondrial respiratory chain complex IV	1	1	0	0.015593	1
GO:0004044:amidophosphoribosyltransferase activity	1	1	0	0.015653	1
GO:0045454:cell redox homeostasis	18	13	5	0.015819	1
GO:0046912:transferase activity, transferring acyl groups, acyl groups converted into alkyl on transfer	2	1	1	0.016971	1
GO:0019354:siroheme biosynthetic process	2	2	0	0.018237	1
GO:0043115:precorrin-2 dehydrogenase activity	2	2	0	0.018237	1
GO:0004424:imidazoleglycerol-phosphate dehydratase activity	1	1	0	0.018285	1
GO:0051536:iron-sulfur cluster binding	20	15	5	0.018654	1
GO:0030130:clathrin coat of trans-Golgi network vesicle	2	2	0	0.018654	1
GO:0030132:clathrin coat of coated pit	2	2	0	0.018654	1
GO:0015986:ATP synthesis coupled proton transport	8	7	1	0.018818	1
GO:0004604:phosphoadenylyl-sulfate reductase (thioredoxin) activity	1	1	0	0.018991	1
GO:0019379:sulfate assimilation, phosphoadenylyl sulfate reduction by phosphoadenylyl-sulfate reductase (thioredoxin)	1	1	0	0.018991	1
GO:0008113:peptide-methionine (S)-S-oxide reductase activity	1	1	0	0.01953	1
GO:0006281:DNA repair	34	19	13	0.019754	1
GO:0004414:homoserine O-acetyltransferase activity	3	2	1	0.019754	1
GO:0005741:mitochondrial outer membrane	7	6	1	0.020564	1
GO:0008092:cytoskeletal protein binding	1	1	0	0.020943	1
GO:0030674:protein binding, bridging	1	1	0	0.020943	1
GO:0042802:identical protein binding	1	1	0	0.020943	1
GO:0006887:exocytosis	4	4	0	0.021323	1
GO:0004019:adenylosuccinate synthase activity	1	1	0	0.021403	1
GO:0004857:enzyme inhibitor activity	3	3	0	0.021911	1
GO:0051090:regulation of sequence-specific DNA binding transcription factor activity	1	1	0	0.022393	1
GO:0006897:endocytosis	1	1	0	0.022393	1
GO:0007015:actin filament organization	1	1	0	0.022393	1
GO:0005351:sugar:proton symporter activity	1	1	0	0.022438	1
GO:0008643:carbohydrate transport	1	1	0	0.022438	1
GO:0003937:IMP cyclohydrolase activity	1	1	0	0.023473	1
GO:0004643:phosphoribosylaminoimidazolecarboxamide formyltransferase activity	1	1	0	0.023473	1
GO:0005773:vacuole	1	1	0	0.024753	1
GO:0005086:ARF guanyl-nucleotide exchange factor activity	4	3	1	0.026932	1
GO:0032012:regulation of ARF protein signal transduction	4	3	1	0.026932	1
GO:0008864:formyltetrahydrofolate deformylase activity	1	1	0	0.027578	1
GO:0003746:translation elongation factor activity	5	3	2	0.028059	1
GO:0005780:extrinsic component of intraperoxisomal membrane	1	1	0	0.028692	1
GO:0045033:peroxisome inheritance	1	1	0	0.028692	1
GO:0004350:glutamate-5-semialdehyde dehydrogenase activity	1	1	0	0.030241	1
GO:0016651:oxidoreductase activity, acting on NAD(P)H	5	5	0	0.030688	1
GO:0005680:anaphase-promoting complex	3	3	0	0.031152	1
GO:0005694:chromosome	7	6	1	0.032257	1
GO:0009039:urease activity	2	1	1	0.03265	1
GO:0043419:urea catabolic process	2	1	1	0.03265	1
GO:0004651:polynucleotide 5'-phosphatase activity	1	1	0	0.032763	1
GO:0006729:tetrahydrobiopterin biosynthetic process	2	1	0	0.032947	1
GO:0004813:alanine-tRNA ligase activity	3	2	1	0.034028	1
GO:0006419:alanyl-tRNA aminoacylation	3	2	1	0.034028	1
GO:0004828:serine-tRNA ligase activity	1	1	0	0.035775	1
GO:0006434:seryl-tRNA aminoacylation	1	1	0	0.035775	1
GO:0016052:carbohydrate catabolic process	10	6	4	0.03593	0.035292
GO:0004650:polygalacturonase activity	11	4	6	0.036458	1
GO:0005047:signal recognition particle binding	2	2	0	0.036458	1
GO:0000160:phosphorelay signal transduction system	20	11	9	0.037515	1
GO:0031072:heat shock protein binding	4	4	0	0.037688	1
GO:0003972:RNA ligase (ATP) activity	1	1	0	0.03921	1
GO:0002161:aminoacyl-tRNA editing activity	5	4	1	0.039251	1
GO:0033177:proton-transporting two-sector ATPase complex, proton-transporting domain	4	3	1	0.039599	1
GO:0008483:transaminase activity	9	6	3	0.041133	1
GO:0015299:solute:proton antiporter activity	7	4	3	0.043467	1
GO:0004146:dihydrofolate reductase activity	1	1	0	0.043698	1
GO:0006545:glycine biosynthetic process	1	1	0	0.043698	1
GO:0031418:L-ascorbic acid binding	1	1	0	0.044106	1
GO:0003917:DNA topoisomerase type I activity	1	1	0	0.045912	1
GO:0000220:vacuolar proton-transporting V-type ATPase, V0 domain	1	1	0	0.045925	1
GO:0000276:mitochondrial proton-transporting ATP synthase complex, coupling factor F(o)	4	4	0	0.04927	1
GO:0071555:cell wall organization	2	2	0	0.049395	1
GO:0006891:intra-Golgi vesicle-mediated transport	3	1	0	0.051938	1
GO:0005215:transporter activity	17	8	9	0.053778	1
GO:0008272:sulfate transport	4	3	1	0.055475	1
GO:0015116:sulfate transmembrane transporter activity	4	3	1	0.055475	1
GO:0016433:rRNA (adenine) methyltransferase activity	1	1	0	0.056027	1
GO:0005783:endoplasmic reticulum	10	6	4	0.056408	4.6152e-09
GO:0016740:transferase activity	7	6	1	0.056643	1
GO:0006364:rRNA processing	10	9	1	0.056839	1
GO:0005761:mitochondrial ribosome	1	1	0	0.056839	1
GO:0017176:phosphatidylinositol N-acetylglucosaminyltransferase activity	3	2	1	0.058321	1
GO:0005315:inorganic phosphate transmembrane transporter activity	2	1	1	0.058346	1
GO:0006817:phosphate ion transport	2	1	1	0.058346	1
GO:0004665:prephenate dehydrogenase (NADP+) activity	1	1	0	0.060005	1
GO:0006571:tyrosine biosynthetic process	1	1	0	0.060005	1
GO:0008977:prephenate dehydrogenase (NAD+) activity	1	1	0	0.060005	1
GO:0000015:phosphopyruvate hydratase complex	1	1	0	0.060005	1
GO:0004634:phosphopyruvate hydratase activity	1	1	0	0.060005	1
GO:0006606:protein import into nucleus	2	2	0	0.060324	1
GO:0004674:protein serine/threonine kinase activity	12	6	6	0.06177	1
GO:0045226:extracellular polysaccharide biosynthetic process	1	1	0	0.063197	1
GO:0005665:DNA-directed RNA polymerase II, core complex	2	2	0	0.064909	1
GO:0006470:protein dephosphorylation	9	7	2	0.068906	1
GO:0030071:regulation of mitotic metaphase/anaphase transition	2	2	0	0.068906	1
GO:0016311:dephosphorylation	1	1	0	0.068906	1
GO:0042597:periplasmic space	1	1	0	0.07312	1
GO:0019001:guanyl nucleotide binding	6	3	3	0.074536	1
GO:0031683:G-protein beta/gamma-subunit complex binding	6	3	3	0.074536	1
GO:0005730:nucleolus	4	4	0	0.074536	1
GO:0004814:arginine-tRNA ligase activity	1	1	0	0.074536	1
GO:0006420:arginyl-tRNA aminoacylation	1	1	0	0.074536	1
GO:0005673:transcription factor TFIIE complex	1	1	0	0.074536	1
GO:0004055:argininosuccinate synthase activity	1	1	0	0.076618	1
GO:0046933:proton-transporting ATP synthase activity, rotational mechanism	3	3	0	0.077442	1
GO:0004834:tryptophan synthase activity	2	1	1	0.077442	1
GO:0006568:tryptophan metabolic process	2	1	1	0.077442	1
GO:0005681:spliceosomal complex	4	3	1	0.079113	1
GO:0030529:intracellular ribonucleoprotein complex	1	1	0	0.079832	1
GO:0016874:ligase activity	11	5	5	0.08092	1
GO:0016973:poly(A)+ mRNA export from nucleus	1	1	0	0.0811	1
GO:0005992:trehalose biosynthetic process	5	4	1	0.081708	1
GO:0000398:mRNA splicing, via spliceosome	5	4	1	0.081708	1
GO:0004809:tRNA (guanine-N2-)-methyltransferase activity	1	1	0	0.081708	1
GO:0006357:regulation of transcription from RNA polymerase II promoter	20	10	9	0.086451	1
GO:0016763:transferase activity, transferring pentosyl groups	3	3	0	0.086451	1
GO:0000002:mitochondrial genome maintenance	1	1	0	0.086451	1
GO:0000262:mitochondrial chromosome	1	1	0	0.086451	1
GO:0008137:NADH dehydrogenase (ubiquinone) activity	4	3	0	0.087924	1
GO:0005786:signal recognition particle, endoplasmic reticulum targeting	2	1	1	0.087924	1
GO:0030942:endoplasmic reticulum signal peptide binding	2	1	1	0.087924	1
GO:0030261:chromosome condensation	1	1	0	0.088832	1
GO:0016043:cellular component organization	1	1	0	0.089155	1
GO:0000444:MIS12/MIND type complex	1	1	0	0.08938	1
GO:0051301:cell division	1	1	0	0.08938	1
GO:0006094:gluconeogenesis	3	2	1	0.091612	1
GO:0034508:centromere complex assembly	2	2	0	0.091749	1
GO:0004851:uroporphyrin-III C-methyltransferase activity	1	1	0	0.092649	1
GO:0051276:chromosome organization	4	4	0	0.09293	1
GO:0004637:phosphoribosylamine-glycine ligase activity	1	1	0	0.093611	1
GO:0008121:ubiquinol-cytochrome-c reductase activity	1	1	0	0.094098	1
GO:0015934:large ribosomal subunit	2	2	0	0.095302	1
GO:0006511:ubiquitin-dependent protein catabolic process	31	20	11	0.096629	1
GO:0051056:regulation of small GTPase mediated signal transduction	8	4	4	0.097072	1
GO:0003918:DNA topoisomerase type II (ATP-hydrolyzing) activity	2	2	0	0.097072	1
GO:0006397:mRNA processing	8	7	1	0.09716	1
GO:0030259:lipid glycosylation	6	3	3	0.09716	1
GO:0004618:phosphoglycerate kinase activity	1	1	0	0.09716	1
GO:0030472:mitotic spindle organization in nucleus	1	1	0	0.097717	1
GO:0004579:dolichyl-diphosphooligosaccharide-protein glycotransferase activity	2	2	0	0.098335	1
GO:0000156:phosphorelay response regulator activity	1	1	0	0.09953	1
GO:0003678:DNA helicase activity	4	4	0	0.099603	1
GO:0048278:vesicle docking	2	2	0	0.10206	1
GO:0031461:cullin-RING ubiquitin ligase complex	4	3	1	0.10271	1
GO:0031625:ubiquitin protein ligase binding	4	3	1	0.10271	1
GO:0030127:COPII vesicle coat	3	3	0	0.10271	1
GO:0003682:chromatin binding	12	9	2	0.1029	1
GO:0004807:triose-phosphate isomerase activity	2	2	0	0.1029	1
GO:0005759:mitochondrial matrix	1	1	0	0.10311	1
GO:0003887:DNA-directed DNA polymerase activity	13	10	3	0.10521	1
GO:0004075:biotin carboxylase activity	1	1	0	0.10656	1
GO:0004736:pyruvate carboxylase activity	1	1	0	0.10656	1
GO:0019843:rRNA binding	3	2	0	0.10676	1
GO:0045145:single-stranded DNA 5'-3' exodeoxyribonuclease activity	1	1	0	0.10676	1
GO:0048037:cofactor binding	4	2	2	0.11086	1
GO:0004733:pyridoxamine-phosphate oxidase activity	3	2	1	0.11113	1
GO:0008610:lipid biosynthetic process	2	2	0	0.11267	1
GO:0042393:histone binding	2	1	0	0.11455	1
GO:0005763:mitochondrial small ribosomal subunit	1	1	0	0.1247	1
GO:0004089:carbonate dehydratase activity	3	2	1	0.12633	1
GO:0003689:DNA clamp loader activity	1	1	0	0.12633	1
GO:0005663:DNA replication factor C complex	1	1	0	0.12633	1
GO:0009435:NAD biosynthetic process	5	4	1	0.12969	1
GO:0016798:hydrolase activity, acting on glycosyl bonds	6	4	2	0.13843	1
GO:0017025:TBP-class protein binding	2	2	0	0.13843	1
GO:0004592:pantoate-beta-alanine ligase activity	1	1	0	0.14013	1
GO:0051028:mRNA transport	1	1	0	0.14245	1
GO:0008199:ferric iron binding	12	7	4	0.14247	1
GO:0006270:DNA replication initiation	1	1	0	0.14247	1
GO:0042555:MCM complex	1	1	0	0.14247	1
GO:0048188:Set1C/COMPASS complex	1	1	0	0.14614	1
GO:0017119:Golgi transport complex	3	2	0	0.14914	1
GO:0004525:ribonuclease III activity	6	3	3	0.14929	1
GO:0031591:wybutosine biosynthetic process	1	1	0	0.15226	1
GO:0006265:DNA topological change	3	3	0	0.1541	1
GO:0045261:proton-transporting ATP synthase complex, catalytic core F(1)	1	1	0	0.15486	1
GO:0009165:nucleotide biosynthetic process	4	3	1	0.15635	1
GO:0005750:mitochondrial respiratory chain complex III	2	2	0	0.15635	1
GO:0006122:mitochondrial electron transport, ubiquinol to cytochrome c	2	2	0	0.15635	1
GO:0005085:guanyl-nucleotide exchange factor activity	4	2	2	0.15774	1
GO:0003991:acetylglutamate kinase activity	1	1	0	0.15789	1
GO:0000390:spliceosomal complex disassembly	1	1	0	0.15926	1
GO:0071008:U2-type post-mRNA release spliceosomal complex	1	1	0	0.15926	1
GO:0016779:nucleotidyltransferase activity	6	5	1	0.16072	1
GO:0030286:dynein complex	1	1	0	0.16824	1
GO:0005869:dynactin complex	1	1	0	0.16841	1
GO:0004335:galactokinase activity	1	1	0	0.1808	1
GO:0006012:galactose metabolic process	1	1	0	0.1808	1
GO:0046835:carbohydrate phosphorylation	1	1	0	0.1808	1
GO:0004329:formate-tetrahydrofolate ligase activity	1	1	0	0.18224	1
GO:0000159:protein phosphatase type 2A complex	2	2	0	0.18778	1
GO:0004066:asparagine synthase (glutamine-hydrolyzing) activity	2	1	1	0.19247	1
GO:0006529:asparagine biosynthetic process	2	1	1	0.19247	1
GO:0004476:mannose-6-phosphate isomerase activity	2	1	1	0.19308	1
GO:0009298:GDP-mannose biosynthetic process	2	1	1	0.19308	1
GO:0042546:cell wall biogenesis	1	1	0	0.19308	1
GO:0006626:protein targeting to mitochondrion	2	2	0	0.19601	1
GO:0003950:NAD+ ADP-ribosyltransferase activity	3	2	1	0.19817	1
GO:0005885:Arp2/3 protein complex	2	2	0	0.20034	1
GO:0034314:Arp2/3 complex-mediated actin nucleation	2	2	0	0.20034	1
GO:0005666:DNA-directed RNA polymerase III complex	1	1	0	0.20159	1
GO:0006383:transcription from RNA polymerase III promoter	1	1	0	0.20159	1
GO:0000808:origin recognition complex	2	2	0	0.20333	1
GO:0004045:aminoacyl-tRNA hydrolase activity	2	2	0	0.20551	1
GO:0016817:hydrolase activity, acting on acid anhydrides	6	5	1	0.20675	1
GO:0009055:electron carrier activity	13	9	4	0.20688	1
GO:0043130:ubiquitin binding	2	1	1	0.20923	1
GO:0005801:cis-Golgi network	4	3	1	0.21337	1
GO:0004176:ATP-dependent peptidase activity	3	2	1	0.21512	1
GO:0042729:DASH complex	9	6	2	0.21656	1
GO:0030001:metal ion transport	23	13	9	0.21688	1
GO:0072686:mitotic spindle	7	5	1	0.21719	1
GO:0016310:phosphorylation	1	1	0	0.22064	1
GO:0016774:phosphotransferase activity, carboxyl group as acceptor	1	1	0	0.22064	1
GO:0006082:organic acid metabolic process	1	1	0	0.22064	1
GO:0003885:D-arabinono-1,4-lactone oxidase activity	1	1	0	0.22124	1
GO:0016899:oxidoreductase activity, acting on the CH-OH group of donors, oxygen as acceptor	1	1	0	0.22124	1
GO:0005216:ion channel activity	4	3	1	0.22471	1
GO:0016274:protein-arginine N-methyltransferase activity	1	1	0	0.22503	1
GO:0022904:respiratory electron transport chain	2	1	0	0.2269	1
GO:0006479:protein methylation	1	1	0	0.2269	1
GO:0001682:tRNA 5'-leader removal	1	1	0	0.22758	1
GO:0004526:ribonuclease P activity	1	1	0	0.22758	1
GO:0032784:regulation of DNA-templated transcription, elongation	3	2	1	0.22935	1
GO:0004721:phosphoprotein phosphatase activity	1	1	0	0.23028	1
GO:0004748:ribonucleoside-diphosphate reductase activity, thioredoxin disulfide as acceptor	1	1	0	0.23116	1
GO:0022900:electron transport chain	2	2	0	0.23127	1
GO:0009086:methionine biosynthetic process	7	4	3	0.23159	0.0010104
GO:0000275:mitochondrial proton-transporting ATP synthase complex, catalytic core F(1)	1	1	0	0.23489	1
GO:0000178:exosome (RNase complex)	1	1	0	0.23489	1
GO:0019901:protein kinase binding	8	6	2	0.23489	0.0028629
GO:0003747:translation release factor activity	1	1	0	0.23889	1
GO:0006415:translational termination	1	1	0	0.23889	1
GO:0016149:translation release factor activity, codon specific	1	1	0	0.23889	1
GO:0016972:thiol oxidase activity	2	1	1	0.23947	1
GO:0005618:cell wall	6	4	2	0.24001	1
GO:0006367:transcription initiation from RNA polymerase II promoter	7	5	2	0.24934	1
GO:0008026:ATP-dependent helicase activity	2	2	0	0.24934	1
GO:0003922:GMP synthase (glutamine-hydrolyzing) activity	1	1	0	0.24934	1
GO:0006177:GMP biosynthetic process	1	1	0	0.24934	1
GO:0004615:phosphomannomutase activity	1	1	0	0.24934	1
GO:0008963:phospho-N-acetylmuramoyl-pentapeptide-transferase activity	1	1	0	0.25134	1
GO:0015991:ATP hydrolysis coupled proton transport	13	8	5	0.25626	1
GO:0016702:oxidoreductase activity, acting on single donors with incorporation of molecular oxygen, incorporation of two atoms of oxygen	12	7	4	0.25626	1
GO:0008290:F-actin capping protein complex	1	1	0	0.25626	1
GO:0071203:WASH complex	1	1	0	0.25626	1
GO:0000796:condensin complex	1	1	0	0.25672	1
GO:0007076:mitotic chromosome condensation	1	1	0	0.25672	1
GO:0033179:proton-transporting V-type ATPase, V0 domain	2	1	1	0.26392	1
GO:0006450:regulation of translational fidelity	1	1	0	0.26392	1
GO:0000107:imidazoleglycerol-phosphate synthase activity	1	1	0	0.26399	1
GO:0001104:RNA polymerase II transcription cofactor activity	17	7	9	0.26829	1
GO:0016592:mediator complex	17	7	9	0.26829	1
GO:0004107:chorismate synthase activity	1	1	0	0.26976	1
GO:0006694:steroid biosynthetic process	5	3	2	0.27146	1
GO:0018024:histone-lysine N-methyltransferase activity	4	2	2	0.27734	1
GO:0042803:protein homodimerization activity	3	3	0	0.27901	1
GO:0001882:nucleoside binding	1	1	0	0.28092	1
GO:0005740:mitochondrial envelope	3	2	1	0.28135	1
GO:0006310:DNA recombination	6	4	2	0.28593	1
GO:0004003:ATP-dependent DNA helicase activity	4	4	0	0.28593	1
GO:0004452:isopentenyl-diphosphate delta-isomerase activity	1	1	0	0.289	1
GO:0018279:protein N-linked glycosylation via asparagine	1	1	0	0.28961	1
GO:0000956:nuclear-transcribed mRNA catabolic process	1	1	0	0.29169	1
GO:0007165:signal transduction	50	25	25	0.29298	0.028893
GO:0017070:U6 snRNA binding	1	1	0	0.29352	1
GO:0030623:U5 snRNA binding	1	1	0	0.29352	1
GO:0008081:phosphoric diester hydrolase activity	16	9	7	0.29473	1
GO:0008380:RNA splicing	1	1	0	0.2948	1
GO:0005672:transcription factor TFIIA complex	2	2	0	0.30257	1
GO:0004014:adenosylmethionine decarboxylase activity	1	1	0	0.30257	1
GO:0006597:spermine biosynthetic process	1	1	0	0.30257	1
GO:0008295:spermidine biosynthetic process	1	1	0	0.30257	1
GO:0004806:triglyceride lipase activity	3	1	2	0.30705	1
GO:0004609:phosphatidylserine decarboxylase activity	3	2	1	0.30732	1
GO:0005096:GTPase activator activity	4	2	2	0.30745	1
GO:0003938:IMP dehydrogenase activity	2	2	0	0.30745	1
GO:0005089:Rho guanyl-nucleotide exchange factor activity	7	4	3	0.3112	1
GO:0035023:regulation of Rho protein signal transduction	7	4	3	0.3112	1
GO:0003964:RNA-directed DNA polymerase activity	1	1	0	0.31295	1
GO:0007186:G-protein coupled receptor signaling pathway	9	4	5	0.31515	1
GO:0006044:N-acetylglucosamine metabolic process	1	1	0	0.31869	1
GO:0008448:N-acetylglucosamine-6-phosphate deacetylase activity	1	1	0	0.31869	1
GO:0004630:phospholipase D activity	1	1	0	0.32193	1
GO:0036459:thiol-dependent ubiquitinyl hydrolase activity	14	8	6	0.33062	1
GO:0004619:phosphoglycerate mutase activity	1	1	0	0.33971	1
GO:0006007:glucose catabolic process	1	1	0	0.33971	1
[truncated: 579 more rows]

## Sheet: P. flavigenum (MetaCyc)
Name	Genes (total)	Genes (up)	Genes (down)	P adjusted (up)	P adjusted (down)
[truncated: 160 more rows]

[truncated: 5 more sheets: P. nalgiovense (MetaCyc), P. polonicum (MetaCyc), P. coprophilum (MetaCyc), P. decumbens (MetaCyc), P. steckii (MetaCyc)]
